# Supplementary material for: Picophytoplankton prevail year‐round in the Elbe estuary
Source: Plant Environ Interact. 2024 Oct 27;5(5):e70014. doi: 10.1002/pei3.70014 (PMC11513158; doi:10.1002/pei3.70014)
Supplement: Supplementary file 2 — Data S2: [file PEI3-5-e70014-s002.xls]

## Sheet: Read me
		Supplementary tables
		Picophytoplankton prevail year-round in the Elbe estuary
		Nele Martens1, Johanna Biederbick1 and C.-Elisa Schaum1,2
		Affiliations:
		1 Institute of Marine Ecosystem and Fishery Science, Olbersweg 24, 22767 Hamburg, Germany
		2 Center for Earth System Research and Sustainability, Bundesstraße 53-55, 20146 Hamburg, Germany
		Tab. S1 – metadata
		The metadata shows the station (A) and date (B) when the samples where collected.
		(C) shows which dataset the sampling belongs to
		(D) shows the number of technical replicates measured in the flow cytometer
		(E) indicates if the sampling from carried out from pier or ship
		(F) shows the cruise number where available
		(G) shows the sampling method (see also information added below the table)
		(H) shows the sample volume (see also information added below the table)
		(I) shows the storage time (see also information added below the table)
		Tab. S2 – ANOVA Tukey test
		Tests were carried out to assess spatial patterns as indicated in (B) and (E)
		(A) shows which picophytoplankton group the results refer to
		(C) shows the p values from the Tukey test and (D) the F value
		Tab. S3 - GAM fitting
		For the spatial data (fig. 2), we tested all possible k values (3 - 6), for seasonal data (fig. 3) we tested k values from 10 - 20. In all cases we selected the k with the lowest AIC for in the figures. For clarity, only a selection of the tested k values and their AIC are shown here.
		(A) shows which figure the GAM refers to and which picophytoplankton group
		(B) shows the k value tested and (C) the respective AIC
		(D) shows which k was chosen to fit the GAM in the figure (A)
		Tab. S4 – r and p values from spearman rank correlation
		(A) and (B) show tha parameters that were compared with; Temperature is relevant both in the seasonal and spatial dataset and has to be regarded separately. See also fig. 4
		(C) shows the p values and (D) the correlation coefficient r
		Note that the unit for phytoplankton taxa is % of picophytoplankton 18S reads
		Tab. S5 – data
		Results of flow cytometry and metabarcoding across different sampling stations (A) and Dates (B).
		Values are shown in (F) and units in (G)
		Method is indicated in column (C)
		(D) indicates if the values belongs to the spatial or seasonal dataset. Note that values can belong to both dataset and hence appear twice.
		(E) shows the different picophytoplankton groups
		(H) shows the type of sampling where Seemannhöft and Dockland indicate sampling from pier and Prandtl and Ostetal sampling from the ship.
		Concerning metabarcoding, data is only shown where station and season had sufficient reads.
		(A), (B), (D) and (H) connect tab. S5 with the metadata in tab. S1.

## Sheet: Tab. S1 metadata
Station (km)	Date	Included in dataset(s):	Technical replicates flow cytometry	Type of sampling	Cruise number	Sampling method *	Water sample volume **	Storage Times (cold) ***
609	2022-06-21	spatial	5	Prandtl (Ship)	LP220613	Ferrybox	500 mL	ca. 14 - 22 h
633	2022-06-21	spatial + seasonal	5	Prandtl (Ship)	LP220613	Ferrybox	500 mL	ca. 14 - 22 h
651	2022-06-21	spatial	5	Prandtl (Ship)	LP220613	Ferrybox	500 mL	ca. 14 - 22 h
665	2022-06-21	spatial	5	Prandtl (Ship)	LP220613	Ferrybox	500 mL	ca. 14 - 22 h
692	2022-06-21	spatial	5	Prandtl (Ship)	LP220613	Ferrybox	500 mL	ca. 14 - 22 h
713	2022-06-21	spatial	5	Prandtl (Ship)	LP220613	Ferrybox	500 mL	ca. 14 - 22 h
609	2022-05-22	spatial	5	Prandtl (Ship)	LP220522	Ferrybox	500 mL	ca. 7 - 13 h
633	2022-05-22	spatial + seasonal	5	Prandtl (Ship)	LP220522	Ferrybox	500 mL	ca. 7 - 13 h
651	2022-05-22	spatial	5	Prandtl (Ship)	LP220522	Ferrybox	500 mL	ca. 7 - 13 h
665	2022-05-22	spatial	5	Prandtl (Ship)	LP220522	Ferrybox	500 mL	ca. 7 - 13 h
692	2022-05-22	spatial	5	Prandtl (Ship)	LP220522	Ferrybox	500 mL	ca. 7 - 13 h
713	2022-05-22	spatial	5	Prandtl (Ship)	LP220522	Ferrybox	500 mL	ca. 7 - 13 h
629	2022-04-28	seasonal	5	Seemannshöft (Pier)	NA	Bucket/ tube	15 mL	7 h
629	2022-04-13	seasonal	5	Seemannshöft (Pier)	NA	Bucket/ tube	15 mL	6 h
629	2022-04-01	seasonal	5	Seemannshöft (Pier)	NA	Bucket/ tube	15 mL	4 h
633	2022-03-12	seasonal	10 ( 5 each)	Ostetal (Ship)	NA	Bucket/ tube	2 x 15 mL (ebb & flood)	ca. 1 d
629	2022-03-02	seasonal	5	Seemannshöft (Pier)	NA	Bucket/ tube	15 mL	28 h
609	2022-02-28	spatial	5	Prandtl (Ship)	LP220228	Ferrybox	500 mL	ca. 4 - 13 h
633	2022-02-28	spatial + seasonal	5	Prandtl (Ship)	LP220228	Ferrybox	500 mL	ca. 4 - 13 h
651	2022-02-28	spatial	5	Prandtl (Ship)	LP220228	Ferrybox	500 mL	ca. 4 - 13 h
665	2022-02-28	spatial	5	Prandtl (Ship)	LP220228	Ferrybox	500 mL	ca. 4 - 13 h
692	2022-02-28	spatial	5	Prandtl (Ship)	LP220228	Ferrybox	500 mL	ca. 4 - 13 h
713	2022-02-28	spatial	5	Prandtl (Ship)	LP220228	Ferrybox	500 mL	ca. 4 - 13 h
629	2022-02-03	seasonal	5	Seemannshöft (Pier)	NA	Bucket/ tube	15 mL	5 h
629	2022-01-20	seasonal	5	Seemannshöft (Pier)	NA	Bucket/ tube	15 mL	5 h
629	2021-12-16	seasonal	5	Seemannshöft (Pier)	NA	Bucket/ tube	15 mL	30 h
629	2021-12-02	seasonal	5	Seemannshöft (Pier)	NA	Bucket/ tube	15 mL	9 h
629	2021-11-22	seasonal	5	Seemannshöft (Pier)	NA	Bucket/ tube	15 mL	3 h
629	2021-11-18	seasonal	5	Seemannshöft (Pier)	NA	Bucket/ tube	15 mL	7 h
629	2021-11-03	seasonal	5	Seemannshöft (Pier)	NA	Bucket/ tube	15 mL	27 h
623	2021-10-21	seasonal	5	Dockland (Pier)	none	Bucket/ tube	15 mL	< 1 h
629	2021-10-21	seasonal	5	Seemannshöft (Pier)	NA	Bucket/ tube	15 mL	3 h
623	2021-10-14	seasonal	5	Dockland (Pier)	none	Bucket/ tube	15 mL	< 1 h
623	2021-10-13	seasonal	5	Dockland (Pier)	none	Bucket/ tube	15 mL	< 1 h
623	2021-10-06	seasonal	5	Dockland (Pier)	none	Bucket/ tube	15 mL	< 1 h
629	2021-10-06	seasonal	5	Seemannshöft (Pier)	NA	Bucket/ tube	15 mL	26 h
633	2021-08-29	seasonal	18 (3 each)	Ostetal (Ship)	NA	Bucket/ tube	6 x 15 mL (3x ebb, 3x flood)	up to 14 h
633	2021-07-30	spatial + seasonal	3	Prandtl (Ship)	LP210725	Ferrybox	2 L	13 h
665	2021-07-30	spatial	3	Prandtl (Ship)	LP210725	Ferrybox	2 L	10 h
692	2021-07-30	spatial	3	Prandtl (Ship)	LP210725	Ferrybox	2 L	8 h
713	2021-07-30	spatial	3	Prandtl (Ship)	LP210725	Ferrybox	2 L	6 h
609	2021-07-29	spatial	3	Prandtl (Ship)	LP210725	Ferrybox	2 L	10 h
623	2021-07-23	seasonal	3	Dockland (Pier)	NA	Bucket/ tube	15 mL	< 1 h
692	2021-05-08	spatial	3	Prandtl (Ship)	LP210503	Ferrybox	2 L	ca. 11 h
713	2021-05-08	spatial	3	Prandtl (Ship)	LP210503	Ferrybox	2 L	ca. 9 h
609	2021-05-07	spatial	3	Prandtl (Ship)	LP210503	Ferrybox	2 L	ca. 36 h
633	2021-05-07	spatial + seasonal	3	Prandtl (Ship)	LP210503	Ferrybox	2 L	ca. 34 h
651	2021-05-07	spatial	3	Prandtl (Ship)	LP210503	Ferrybox	2 L	ca. 34 h
665	2021-05-07	spatial	3	Prandtl (Ship)	LP210503	Ferrybox	2 L	ca. 32 h
* “FerryBox” indicates that samples were taken through the flow-through pump system of the FerryBox.
** the sample volume describes the sample taken from the water and here refers to flow cytometry. These samples are then mixed before an aliquot of 20 µL per replicate is used for the flow cytometric measurements. Sample volumes for metabarcoding are shown in the supplementary data of Martens et al. 2024b (https://doi.org/10.1016/j.envres.2024.119126). In metabarcoding, the whole sample is concen…
*** times samples were stored in the fridge or under comparable conditions prior to flow cytometric. Storage times for metabarcoding samples (times prior to freezing) can be found in the supplementary material of Martens et al. 2024b (https://doi.org/10.1016/j.envres.2024.119126), but are often similar to the storage times of flow cytometric samples.

## Sheet: Tab. S2 ANOVA Tukey test
Picophytoplankton group	Compared areas	p	F	Direction
Picophytoplankton cells	Upper (609 km) vs. mid to lower (633 - 713 km)	6.0 x 10-11	51.6	609 km > other
Picoeukaryotes cells		2.1 x 10-10	48.2
Picocyanobacteria cells		3.7 x 10-6	23.5
Picophytoplankton % of phytoplankton	Upper (609 km) vs. mid (633-692 km)	0.009	5.26	mid > upper
	Upper (609 km) vs. lower (713 km)	0.61		not relevant
	Mid (633-692 km) vs. lower (713 km)	0.171		not relevant
Picoeukaryotes % of phytoplankton	Upper (609 km) vs. mid (633-692 km)	0.031	4.42	mid > upper
	Upper (609 km) vs. lower (713 km)	0.891		not relevant
	Mid (633-692 km) vs. lower (713 km)	0.118		not relevant

## Sheet: Tab. S3  GAM fitting
Figure	k	AIC	Comment
2a (Picophytoplankton cell counts ~ station)	4	1096.92
	5	1096.86	Chosen for figure
	6	1097.1
2a (Picoeukaryotes cell counts ~ station)	4	1055
	5	1054.8	Chosen for figure
	6	1054.9
2a (Picocyanobacteria cell counts ~ station)	3	782.1
	4	781.6	Chosen for figure
	5	781.9
2b (Picophytoplankton as % of phytoplankton ~ station)	3	1009.9	Chosen for figure
	4	1010.3
2b (Picoeukaryotes as % of phytoplankton ~ station)	3	969.4	Chosen for figure
	4	970
2b (Picocyanobacteria as % of phytoplankton ~ station)	3	882.7	Chosen for figure
	4	882.7
3a (Picophytoplankton cell counts ~ date (daymonth))	10	787.5
	15	710.2	Chosen for figure
	20	713.6
3a (Picoeukaryotes cell counts ~ date (daymonth))	10	784.2
	17	651.7	Chosen for figure
	20	655.6
3a (Picocyanobacteria cell counts ~ date (daymonth))	10	509.3
	15	470.1	Chosen for figure
	20	471.4
3b (Picophytoplankton as % of phytoplankton ~ date (daymonth))	10	922.7
	15	906.8
	20	878.8	Chosen for figure
3b (Picoeukaryotes as % of phytoplankton ~ date (daymonth))	10	933.4
	15	893.8
	20	880.8	Chosen for figure
3b(Picocyanobacteria as % of phytoplankton ~ date (daymonth))	10	841.2
	15	784.9
	20	781.1	Chosen for figure

## Sheet: Tab. S4 r and p spearman
Var1	Var2	p	r
Temperature_spatial	Mychonastes	0.2698	0.27
Salinity	Mychonastes	< 0.0001	-0.83
Turbidity	Mychonastes	0.6013	-0.13
NO3	Mychonastes	0.1206	-0.37
PO4	Mychonastes	0.0757	-0.42
Temperature_spatial	Nannochloropsis	0.0097	-0.58
Salinity	Nannochloropsis	0.3887	-0.21
Turbidity	Nannochloropsis	0.6328	0.12
NO3	Nannochloropsis	0.3708	-0.22
PO4	Nannochloropsis	0.0216	-0.52
Temperature_spatial	Minidiscus	0.7259	0.09
Salinity	Minidiscus	0.0001	0.77
Turbidity	Minidiscus	0.9488	-0.02
NO3	Minidiscus	0.1671	0.33
PO4	Minidiscus	0.0096	0.58
Temperature_spatial	Choricystis	0.6446	-0.11
Salinity	Choricystis	0.2049	0.3
Turbidity	Choricystis	0.0517	0.45
NO3	Choricystis	0.0068	0.6
PO4	Choricystis	0.015	0.55
Temperature_seasonal	Picophytoplankton [cells/ mL]	< 0.0001	0.53
Temperature_spatial	Picophytoplankton [cells/ mL]	< 0.0001	0.59
Salinity	Picophytoplankton [cells/ mL]	0.2712	0.1
Turbidity	Picophytoplankton [cells/ mL]	0.0291	-0.2
NO3	Picophytoplankton [cells/ mL]	< 0.0001	-0.48
PO4	Picophytoplankton [cells/ mL]	0.131	-0.14
Temperature_seasonal	Picophytoplankton [% of phytoplankton]	0.3255	-0.09
Temperature_spatial	Picophytoplankton [% of phytoplankton]	0.9793	~ 0
Salinity	Picophytoplankton [% of phytoplankton]	0.0397	-0.19
Turbidity	Picophytoplankton [% of phytoplankton]	< 0.0001	0.42
NO3	Picophytoplankton [% of phytoplankton]	< 0.0001	0.5
PO4	Picophytoplankton [% of phytoplankton]	0.001	0.29
Temperature_seasonal	Picoeukaryotes [cells/ mL]	< 0.0001	0.47
Temperature_spatial	Picoeukaryotes [cells/ mL]	< 0.0001	0.54
Salinity	Picoeukaryotes [cells/ mL]	0.3039	0.09
Turbidity	Picoeukaryotes [cells/ mL]	0.0254	-0.2
NO3	Picoeukaryotes [cells/ mL]	< 0.0001	-0.5
PO4	Picoeukaryotes [cells/ mL]	0.0368	-0.19
Temperature_seasonal	Picoeukaryotes [% of phytoplankton]	< 0.0001	-0.48
Temperature_spatial	Picoeukaryotes [% of phytoplankton]	0.0012	-0.29
Salinity	Picoeukaryotes [% of phytoplankton]	0.2404	-0.11
Turbidity	Picoeukaryotes [% of phytoplankton]	< 0.0001	0.37
NO3	Picoeukaryotes [% of phytoplankton]	0.0032	0.26
PO4	Picoeukaryotes [% of phytoplankton]	0.5694	-0.05
Temperature_seasonal	Picocyanobacteria [cells/ mL]	< 0.0001	0.7
Temperature_spatial	Picocyanobacteria [cells/ mL]	< 0.0001	0.63
Salinity	Picocyanobacteria [cells/ mL]	0.2698	0.1
Turbidity	Picocyanobacteria [cells/ mL]	0.0067	-0.24
NO3	Picocyanobacteria [cells/ mL]	< 0.0001	-0.41
PO4	Picocyanobacteria [cells/ mL]	0.3389	-0.09
Temperature_seasonal	Picocyanobacteria [% of phytoplankton]	< 0.0001	0.42
Temperature_spatial	Picocyanobacteria [% of phytoplankton]	0.1551	0.13
Salinity	Picocyanobacteria [% of phytoplankton]	0.259	-0.1
Turbidity	Picocyanobacteria [% of phytoplankton]	0.0019	0.28
NO3	Picocyanobacteria [% of phytoplankton]	< 0.0001	0.52
PO4	Picocyanobacteria [% of phytoplankton]	< 0.0001	0.4

## Sheet: Tab. S5 data
Station (km)	Date	Method	Dataset	Group	Value	Unit	Type of sampling
633	2021-05-07	flow cytometry	Seasonal	picophytoplankton	22.5	1000 cells/ ml	Prandtl
633	2021-05-07	flow cytometry	Seasonal	picophytoplankton	21.75	1000 cells/ ml	Prandtl
633	2021-05-07	flow cytometry	Seasonal	picophytoplankton	23.7	1000 cells/ ml	Prandtl
633	2021-07-30	flow cytometry	Seasonal	picophytoplankton	35.7	1000 cells/ ml	Prandtl
633	2021-07-30	flow cytometry	Seasonal	picophytoplankton	36.55	1000 cells/ ml	Prandtl
633	2021-07-30	flow cytometry	Seasonal	picophytoplankton	38.6	1000 cells/ ml	Prandtl
629	2021-11-22	flow cytometry	Seasonal	picophytoplankton	6.35	1000 cells/ ml	Seemannshöft
629	2021-11-22	flow cytometry	Seasonal	picophytoplankton	6.8	1000 cells/ ml	Seemannshöft
629	2021-11-22	flow cytometry	Seasonal	picophytoplankton	6.65	1000 cells/ ml	Seemannshöft
629	2021-11-22	flow cytometry	Seasonal	picophytoplankton	7	1000 cells/ ml	Seemannshöft
629	2021-11-22	flow cytometry	Seasonal	picophytoplankton	6	1000 cells/ ml	Seemannshöft
629	2021-11-03	flow cytometry	Seasonal	picophytoplankton	20.2	1000 cells/ ml	Seemannshöft
629	2021-11-03	flow cytometry	Seasonal	picophytoplankton	19.85	1000 cells/ ml	Seemannshöft
629	2021-11-03	flow cytometry	Seasonal	picophytoplankton	18.8	1000 cells/ ml	Seemannshöft
629	2021-11-03	flow cytometry	Seasonal	picophytoplankton	18.1	1000 cells/ ml	Seemannshöft
629	2021-11-03	flow cytometry	Seasonal	picophytoplankton	17.5	1000 cells/ ml	Seemannshöft
629	2021-12-02	flow cytometry	Seasonal	picophytoplankton	11.15	1000 cells/ ml	Seemannshöft
629	2021-12-02	flow cytometry	Seasonal	picophytoplankton	9.75	1000 cells/ ml	Seemannshöft
629	2021-12-02	flow cytometry	Seasonal	picophytoplankton	11.05	1000 cells/ ml	Seemannshöft
629	2021-12-02	flow cytometry	Seasonal	picophytoplankton	7.85	1000 cells/ ml	Seemannshöft
629	2021-12-02	flow cytometry	Seasonal	picophytoplankton	9.8	1000 cells/ ml	Seemannshöft
629	2022-01-20	flow cytometry	Seasonal	picophytoplankton	6	1000 cells/ ml	Seemannshöft
629	2022-01-20	flow cytometry	Seasonal	picophytoplankton	5.2	1000 cells/ ml	Seemannshöft
629	2022-01-20	flow cytometry	Seasonal	picophytoplankton	5.55	1000 cells/ ml	Seemannshöft
629	2022-01-20	flow cytometry	Seasonal	picophytoplankton	5.9	1000 cells/ ml	Seemannshöft
629	2022-01-20	flow cytometry	Seasonal	picophytoplankton	6.3	1000 cells/ ml	Seemannshöft
629	2022-02-03	flow cytometry	Seasonal	picophytoplankton	6.4	1000 cells/ ml	Seemannshöft
629	2022-02-03	flow cytometry	Seasonal	picophytoplankton	5.6	1000 cells/ ml	Seemannshöft
629	2022-02-03	flow cytometry	Seasonal	picophytoplankton	6.2	1000 cells/ ml	Seemannshöft
629	2022-02-03	flow cytometry	Seasonal	picophytoplankton	5.55	1000 cells/ ml	Seemannshöft
629	2022-02-03	flow cytometry	Seasonal	picophytoplankton	5.4	1000 cells/ ml	Seemannshöft
629	2021-10-06	flow cytometry	Seasonal	picophytoplankton	23.4	1000 cells/ ml	Seemannshöft
629	2021-10-06	flow cytometry	Seasonal	picophytoplankton	23.35	1000 cells/ ml	Seemannshöft
629	2021-10-06	flow cytometry	Seasonal	picophytoplankton	19.45	1000 cells/ ml	Seemannshöft
629	2021-10-06	flow cytometry	Seasonal	picophytoplankton	21.45	1000 cells/ ml	Seemannshöft
629	2021-10-06	flow cytometry	Seasonal	picophytoplankton	23.05	1000 cells/ ml	Seemannshöft
623	2021-10-13	flow cytometry	Seasonal	picophytoplankton	29.35	1000 cells/ ml	Dockland
623	2021-10-13	flow cytometry	Seasonal	picophytoplankton	30.6	1000 cells/ ml	Dockland
623	2021-10-13	flow cytometry	Seasonal	picophytoplankton	29.7	1000 cells/ ml	Dockland
623	2021-10-13	flow cytometry	Seasonal	picophytoplankton	30.05	1000 cells/ ml	Dockland
623	2021-10-13	flow cytometry	Seasonal	picophytoplankton	31.5	1000 cells/ ml	Dockland
623	2021-10-14	flow cytometry	Seasonal	picophytoplankton	19.75	1000 cells/ ml	Dockland
623	2021-10-14	flow cytometry	Seasonal	picophytoplankton	18.5	1000 cells/ ml	Dockland
623	2021-10-14	flow cytometry	Seasonal	picophytoplankton	21.5	1000 cells/ ml	Dockland
623	2021-10-14	flow cytometry	Seasonal	picophytoplankton	18.75	1000 cells/ ml	Dockland
623	2021-10-14	flow cytometry	Seasonal	picophytoplankton	19.7	1000 cells/ ml	Dockland
623	2021-10-21	flow cytometry	Seasonal	picophytoplankton	24.9	1000 cells/ ml	Dockland
623	2021-10-21	flow cytometry	Seasonal	picophytoplankton	25.75	1000 cells/ ml	Dockland
623	2021-10-21	flow cytometry	Seasonal	picophytoplankton	26.5	1000 cells/ ml	Dockland
623	2021-10-21	flow cytometry	Seasonal	picophytoplankton	26.1	1000 cells/ ml	Dockland
623	2021-10-21	flow cytometry	Seasonal	picophytoplankton	25.1	1000 cells/ ml	Dockland
629	2021-10-21	flow cytometry	Seasonal	picophytoplankton	26.35	1000 cells/ ml	Seemannshöft
629	2021-10-21	flow cytometry	Seasonal	picophytoplankton	28.7	1000 cells/ ml	Seemannshöft
629	2021-10-21	flow cytometry	Seasonal	picophytoplankton	26.25	1000 cells/ ml	Seemannshöft
629	2021-10-21	flow cytometry	Seasonal	picophytoplankton	29.55	1000 cells/ ml	Seemannshöft
629	2021-10-21	flow cytometry	Seasonal	picophytoplankton	30.5	1000 cells/ ml	Seemannshöft
623	2021-07-23	flow cytometry	Seasonal	picophytoplankton	35.6	1000 cells/ ml	Dockland
623	2021-07-23	flow cytometry	Seasonal	picophytoplankton	34.95	1000 cells/ ml	Dockland
623	2021-07-23	flow cytometry	Seasonal	picophytoplankton	43.25	1000 cells/ ml	Dockland
623	2021-10-07	flow cytometry	Seasonal	picophytoplankton	18.9	1000 cells/ ml	Dockland
623	2021-10-07	flow cytometry	Seasonal	picophytoplankton	18.25	1000 cells/ ml	Dockland
623	2021-10-07	flow cytometry	Seasonal	picophytoplankton	19.9	1000 cells/ ml	Dockland
623	2021-10-07	flow cytometry	Seasonal	picophytoplankton	18.9	1000 cells/ ml	Dockland
623	2021-10-07	flow cytometry	Seasonal	picophytoplankton	18.65	1000 cells/ ml	Dockland
629	2021-11-18	flow cytometry	Seasonal	picophytoplankton	9.95	1000 cells/ ml	Seemannshöft
629	2021-11-18	flow cytometry	Seasonal	picophytoplankton	9.8	1000 cells/ ml	Seemannshöft
629	2021-11-18	flow cytometry	Seasonal	picophytoplankton	9.35	1000 cells/ ml	Seemannshöft
629	2021-11-18	flow cytometry	Seasonal	picophytoplankton	10.15	1000 cells/ ml	Seemannshöft
629	2021-11-18	flow cytometry	Seasonal	picophytoplankton	8.5	1000 cells/ ml	Seemannshöft
629	2021-12-16	flow cytometry	Seasonal	picophytoplankton	6.6	1000 cells/ ml	Seemannshöft
629	2021-12-16	flow cytometry	Seasonal	picophytoplankton	8.25	1000 cells/ ml	Seemannshöft
629	2021-12-16	flow cytometry	Seasonal	picophytoplankton	8.1	1000 cells/ ml	Seemannshöft
629	2021-12-16	flow cytometry	Seasonal	picophytoplankton	6.3	1000 cells/ ml	Seemannshöft
629	2021-12-16	flow cytometry	Seasonal	picophytoplankton	7.6	1000 cells/ ml	Seemannshöft
629	2022-03-02	flow cytometry	Seasonal	picophytoplankton	5.55	1000 cells/ ml	Seemannshöft
629	2022-03-02	flow cytometry	Seasonal	picophytoplankton	5.55	1000 cells/ ml	Seemannshöft
629	2022-03-02	flow cytometry	Seasonal	picophytoplankton	5.1	1000 cells/ ml	Seemannshöft
629	2022-03-02	flow cytometry	Seasonal	picophytoplankton	5.9	1000 cells/ ml	Seemannshöft
629	2022-03-02	flow cytometry	Seasonal	picophytoplankton	5.15	1000 cells/ ml	Seemannshöft
633	2021-08-29	flow cytometry	Seasonal	picophytoplankton	24.85	1000 cells/ ml	Ostetal
633	2021-08-29	flow cytometry	Seasonal	picophytoplankton	27.35	1000 cells/ ml	Ostetal
633	2021-08-29	flow cytometry	Seasonal	picophytoplankton	28.25	1000 cells/ ml	Ostetal
633	2021-08-29	flow cytometry	Seasonal	picophytoplankton	29.75	1000 cells/ ml	Ostetal
633	2021-08-29	flow cytometry	Seasonal	picophytoplankton	27.9	1000 cells/ ml	Ostetal
633	2021-08-29	flow cytometry	Seasonal	picophytoplankton	28.45	1000 cells/ ml	Ostetal
633	2021-08-29	flow cytometry	Seasonal	picophytoplankton	26.7	1000 cells/ ml	Ostetal
633	2021-08-29	flow cytometry	Seasonal	picophytoplankton	29.5	1000 cells/ ml	Ostetal
633	2021-08-29	flow cytometry	Seasonal	picophytoplankton	29.65	1000 cells/ ml	Ostetal
633	2021-08-29	flow cytometry	Seasonal	picophytoplankton	23.4	1000 cells/ ml	Ostetal
633	2021-08-29	flow cytometry	Seasonal	picophytoplankton	27.85	1000 cells/ ml	Ostetal
633	2021-08-29	flow cytometry	Seasonal	picophytoplankton	24.85	1000 cells/ ml	Ostetal
633	2021-08-29	flow cytometry	Seasonal	picophytoplankton	23.7	1000 cells/ ml	Ostetal
633	2021-08-29	flow cytometry	Seasonal	picophytoplankton	24.4	1000 cells/ ml	Ostetal
633	2021-08-29	flow cytometry	Seasonal	picophytoplankton	23.5	1000 cells/ ml	Ostetal
633	2021-08-29	flow cytometry	Seasonal	picophytoplankton	25.6	1000 cells/ ml	Ostetal
633	2021-08-29	flow cytometry	Seasonal	picophytoplankton	23.05	1000 cells/ ml	Ostetal
633	2021-08-29	flow cytometry	Seasonal	picophytoplankton	25.45	1000 cells/ ml	Ostetal
633	2022-02-28	flow cytometry	Seasonal	picophytoplankton	4.3	1000 cells/ ml	Prandtl
633	2022-02-28	flow cytometry	Seasonal	picophytoplankton	4.05	1000 cells/ ml	Prandtl
633	2022-02-28	flow cytometry	Seasonal	picophytoplankton	2.85	1000 cells/ ml	Prandtl
633	2022-02-28	flow cytometry	Seasonal	picophytoplankton	3	1000 cells/ ml	Prandtl
633	2022-02-28	flow cytometry	Seasonal	picophytoplankton	3.6	1000 cells/ ml	Prandtl
633	2022-03-12	flow cytometry	Seasonal	picophytoplankton	9.45	1000 cells/ ml	Ostetal
633	2022-03-12	flow cytometry	Seasonal	picophytoplankton	8.35	1000 cells/ ml	Ostetal
633	2022-03-12	flow cytometry	Seasonal	picophytoplankton	9.3	1000 cells/ ml	Ostetal
633	2022-03-12	flow cytometry	Seasonal	picophytoplankton	9.85	1000 cells/ ml	Ostetal
633	2022-03-12	flow cytometry	Seasonal	picophytoplankton	9.3	1000 cells/ ml	Ostetal
633	2022-03-12	flow cytometry	Seasonal	picophytoplankton	8.6	1000 cells/ ml	Ostetal
633	2022-03-12	flow cytometry	Seasonal	picophytoplankton	11.05	1000 cells/ ml	Ostetal
633	2022-03-12	flow cytometry	Seasonal	picophytoplankton	8.15	1000 cells/ ml	Ostetal
633	2022-03-12	flow cytometry	Seasonal	picophytoplankton	9.7	1000 cells/ ml	Ostetal
633	2022-03-12	flow cytometry	Seasonal	picophytoplankton	9.05	1000 cells/ ml	Ostetal
629	2022-04-01	flow cytometry	Seasonal	picophytoplankton	37.7	1000 cells/ ml	Seemannshöft
629	2022-04-01	flow cytometry	Seasonal	picophytoplankton	35.1	1000 cells/ ml	Seemannshöft
629	2022-04-01	flow cytometry	Seasonal	picophytoplankton	38.6	1000 cells/ ml	Seemannshöft
629	2022-04-01	flow cytometry	Seasonal	picophytoplankton	35.9	1000 cells/ ml	Seemannshöft
629	2022-04-01	flow cytometry	Seasonal	picophytoplankton	36.9	1000 cells/ ml	Seemannshöft
629	2022-04-13	flow cytometry	Seasonal	picophytoplankton	54.6	1000 cells/ ml	Seemannshöft
629	2022-04-13	flow cytometry	Seasonal	picophytoplankton	42.95	1000 cells/ ml	Seemannshöft
629	2022-04-13	flow cytometry	Seasonal	picophytoplankton	46.4	1000 cells/ ml	Seemannshöft
629	2022-04-13	flow cytometry	Seasonal	picophytoplankton	43.85	1000 cells/ ml	Seemannshöft
629	2022-04-13	flow cytometry	Seasonal	picophytoplankton	43.8	1000 cells/ ml	Seemannshöft
629	2022-04-28	flow cytometry	Seasonal	picophytoplankton	35	1000 cells/ ml	Seemannshöft
629	2022-04-28	flow cytometry	Seasonal	picophytoplankton	37.1	1000 cells/ ml	Seemannshöft
629	2022-04-28	flow cytometry	Seasonal	picophytoplankton	38.7	1000 cells/ ml	Seemannshöft
629	2022-04-28	flow cytometry	Seasonal	picophytoplankton	35.85	1000 cells/ ml	Seemannshöft
629	2022-04-28	flow cytometry	Seasonal	picophytoplankton	38.8	1000 cells/ ml	Seemannshöft
633	2022-05-22	flow cytometry	Seasonal	picophytoplankton	4.35	1000 cells/ ml	Prandtl
633	2022-05-22	flow cytometry	Seasonal	picophytoplankton	5.65	1000 cells/ ml	Prandtl
633	2022-05-22	flow cytometry	Seasonal	picophytoplankton	4.8	1000 cells/ ml	Prandtl
633	2022-05-22	flow cytometry	Seasonal	picophytoplankton	2.3	1000 cells/ ml	Prandtl
633	2022-05-22	flow cytometry	Seasonal	picophytoplankton	4.65	1000 cells/ ml	Prandtl
633	2022-06-20	flow cytometry	Seasonal	picophytoplankton	13.2	1000 cells/ ml	Prandtl
633	2022-06-20	flow cytometry	Seasonal	picophytoplankton	13	1000 cells/ ml	Prandtl
633	2022-06-20	flow cytometry	Seasonal	picophytoplankton	11.05	1000 cells/ ml	Prandtl
633	2022-06-20	flow cytometry	Seasonal	picophytoplankton	12.4	1000 cells/ ml	Prandtl
633	2022-06-20	flow cytometry	Seasonal	picophytoplankton	12.25	1000 cells/ ml	Prandtl
633	2021-05-07	flow cytometry	Seasonal	picoeukaryotes	18.75	1000 cells/ ml	Prandtl
633	2021-05-07	flow cytometry	Seasonal	picoeukaryotes	18.5	1000 cells/ ml	Prandtl
633	2021-05-07	flow cytometry	Seasonal	picoeukaryotes	20.35	1000 cells/ ml	Prandtl
633	2021-07-30	flow cytometry	Seasonal	picoeukaryotes	20.4	1000 cells/ ml	Prandtl
633	2021-07-30	flow cytometry	Seasonal	picoeukaryotes	18.8	1000 cells/ ml	Prandtl
633	2021-07-30	flow cytometry	Seasonal	picoeukaryotes	20.95	1000 cells/ ml	Prandtl
629	2021-11-22	flow cytometry	Seasonal	picoeukaryotes	5.5	1000 cells/ ml	Seemannshöft
629	2021-11-22	flow cytometry	Seasonal	picoeukaryotes	5.9	1000 cells/ ml	Seemannshöft
629	2021-11-22	flow cytometry	Seasonal	picoeukaryotes	6.15	1000 cells/ ml	Seemannshöft
629	2021-11-22	flow cytometry	Seasonal	picoeukaryotes	6.1	1000 cells/ ml	Seemannshöft
629	2021-11-22	flow cytometry	Seasonal	picoeukaryotes	5.05	1000 cells/ ml	Seemannshöft
629	2021-11-03	flow cytometry	Seasonal	picoeukaryotes	18.3	1000 cells/ ml	Seemannshöft
629	2021-11-03	flow cytometry	Seasonal	picoeukaryotes	18.6	1000 cells/ ml	Seemannshöft
629	2021-11-03	flow cytometry	Seasonal	picoeukaryotes	17.3	1000 cells/ ml	Seemannshöft
629	2021-11-03	flow cytometry	Seasonal	picoeukaryotes	17	1000 cells/ ml	Seemannshöft
629	2021-11-03	flow cytometry	Seasonal	picoeukaryotes	15.65	1000 cells/ ml	Seemannshöft
629	2021-12-02	flow cytometry	Seasonal	picoeukaryotes	8.5	1000 cells/ ml	Seemannshöft
629	2021-12-02	flow cytometry	Seasonal	picoeukaryotes	7.35	1000 cells/ ml	Seemannshöft
629	2021-12-02	flow cytometry	Seasonal	picoeukaryotes	9.2	1000 cells/ ml	Seemannshöft
629	2021-12-02	flow cytometry	Seasonal	picoeukaryotes	6.25	1000 cells/ ml	Seemannshöft
629	2021-12-02	flow cytometry	Seasonal	picoeukaryotes	8.4	1000 cells/ ml	Seemannshöft
629	2022-01-20	flow cytometry	Seasonal	picoeukaryotes	4.55	1000 cells/ ml	Seemannshöft
629	2022-01-20	flow cytometry	Seasonal	picoeukaryotes	3.9	1000 cells/ ml	Seemannshöft
629	2022-01-20	flow cytometry	Seasonal	picoeukaryotes	4.4	1000 cells/ ml	Seemannshöft
629	2022-01-20	flow cytometry	Seasonal	picoeukaryotes	4.15	1000 cells/ ml	Seemannshöft
629	2022-01-20	flow cytometry	Seasonal	picoeukaryotes	4.95	1000 cells/ ml	Seemannshöft
629	2022-02-03	flow cytometry	Seasonal	picoeukaryotes	5	1000 cells/ ml	Seemannshöft
629	2022-02-03	flow cytometry	Seasonal	picoeukaryotes	4.5	1000 cells/ ml	Seemannshöft
629	2022-02-03	flow cytometry	Seasonal	picoeukaryotes	5.3	1000 cells/ ml	Seemannshöft
629	2022-02-03	flow cytometry	Seasonal	picoeukaryotes	4.9	1000 cells/ ml	Seemannshöft
629	2022-02-03	flow cytometry	Seasonal	picoeukaryotes	4.65	1000 cells/ ml	Seemannshöft
629	2021-10-06	flow cytometry	Seasonal	picoeukaryotes	13.8	1000 cells/ ml	Seemannshöft
629	2021-10-06	flow cytometry	Seasonal	picoeukaryotes	14.9	1000 cells/ ml	Seemannshöft
629	2021-10-06	flow cytometry	Seasonal	picoeukaryotes	12.15	1000 cells/ ml	Seemannshöft
629	2021-10-06	flow cytometry	Seasonal	picoeukaryotes	13.45	1000 cells/ ml	Seemannshöft
629	2021-10-06	flow cytometry	Seasonal	picoeukaryotes	15.75	1000 cells/ ml	Seemannshöft
623	2021-10-13	flow cytometry	Seasonal	picoeukaryotes	22.45	1000 cells/ ml	Dockland
623	2021-10-13	flow cytometry	Seasonal	picoeukaryotes	18.5	1000 cells/ ml	Dockland
623	2021-10-13	flow cytometry	Seasonal	picoeukaryotes	22.85	1000 cells/ ml	Dockland
623	2021-10-13	flow cytometry	Seasonal	picoeukaryotes	24.3	1000 cells/ ml	Dockland
623	2021-10-13	flow cytometry	Seasonal	picoeukaryotes	24.1	1000 cells/ ml	Dockland
623	2021-10-14	flow cytometry	Seasonal	picoeukaryotes	15.45	1000 cells/ ml	Dockland
623	2021-10-14	flow cytometry	Seasonal	picoeukaryotes	13.6	1000 cells/ ml	Dockland
623	2021-10-14	flow cytometry	Seasonal	picoeukaryotes	16.55	1000 cells/ ml	Dockland
623	2021-10-14	flow cytometry	Seasonal	picoeukaryotes	14.2	1000 cells/ ml	Dockland
623	2021-10-14	flow cytometry	Seasonal	picoeukaryotes	15.2	1000 cells/ ml	Dockland
623	2021-10-21	flow cytometry	Seasonal	picoeukaryotes	21.75	1000 cells/ ml	Dockland
623	2021-10-21	flow cytometry	Seasonal	picoeukaryotes	21.6	1000 cells/ ml	Dockland
623	2021-10-21	flow cytometry	Seasonal	picoeukaryotes	22.9	1000 cells/ ml	Dockland
623	2021-10-21	flow cytometry	Seasonal	picoeukaryotes	23.2	1000 cells/ ml	Dockland
623	2021-10-21	flow cytometry	Seasonal	picoeukaryotes	22.45	1000 cells/ ml	Dockland
629	2021-10-21	flow cytometry	Seasonal	picoeukaryotes	22.85	1000 cells/ ml	Seemannshöft
629	2021-10-21	flow cytometry	Seasonal	picoeukaryotes	24.65	1000 cells/ ml	Seemannshöft
629	2021-10-21	flow cytometry	Seasonal	picoeukaryotes	21.7	1000 cells/ ml	Seemannshöft
629	2021-10-21	flow cytometry	Seasonal	picoeukaryotes	25.3	1000 cells/ ml	Seemannshöft
629	2021-10-21	flow cytometry	Seasonal	picoeukaryotes	26.65	1000 cells/ ml	Seemannshöft
623	2021-07-23	flow cytometry	Seasonal	picoeukaryotes	22.1	1000 cells/ ml	Dockland
623	2021-07-23	flow cytometry	Seasonal	picoeukaryotes	21.9	1000 cells/ ml	Dockland
623	2021-07-23	flow cytometry	Seasonal	picoeukaryotes	25.05	1000 cells/ ml	Dockland
623	2021-10-07	flow cytometry	Seasonal	picoeukaryotes	13.8	1000 cells/ ml	Dockland
623	2021-10-07	flow cytometry	Seasonal	picoeukaryotes	13.15	1000 cells/ ml	Dockland
623	2021-10-07	flow cytometry	Seasonal	picoeukaryotes	14.6	1000 cells/ ml	Dockland
623	2021-10-07	flow cytometry	Seasonal	picoeukaryotes	12.95	1000 cells/ ml	Dockland
623	2021-10-07	flow cytometry	Seasonal	picoeukaryotes	12.55	1000 cells/ ml	Dockland
629	2021-11-18	flow cytometry	Seasonal	picoeukaryotes	7.95	1000 cells/ ml	Seemannshöft
629	2021-11-18	flow cytometry	Seasonal	picoeukaryotes	8.15	1000 cells/ ml	Seemannshöft
629	2021-11-18	flow cytometry	Seasonal	picoeukaryotes	8.1	1000 cells/ ml	Seemannshöft
629	2021-11-18	flow cytometry	Seasonal	picoeukaryotes	7.6	1000 cells/ ml	Seemannshöft
629	2021-11-18	flow cytometry	Seasonal	picoeukaryotes	6.7	1000 cells/ ml	Seemannshöft
629	2021-12-16	flow cytometry	Seasonal	picoeukaryotes	5.65	1000 cells/ ml	Seemannshöft
629	2021-12-16	flow cytometry	Seasonal	picoeukaryotes	6.65	1000 cells/ ml	Seemannshöft
629	2021-12-16	flow cytometry	Seasonal	picoeukaryotes	6.5	1000 cells/ ml	Seemannshöft
629	2021-12-16	flow cytometry	Seasonal	picoeukaryotes	5.3	1000 cells/ ml	Seemannshöft
629	2021-12-16	flow cytometry	Seasonal	picoeukaryotes	6.35	1000 cells/ ml	Seemannshöft
629	2022-03-02	flow cytometry	Seasonal	picoeukaryotes	4.8	1000 cells/ ml	Seemannshöft
629	2022-03-02	flow cytometry	Seasonal	picoeukaryotes	4.7	1000 cells/ ml	Seemannshöft
629	2022-03-02	flow cytometry	Seasonal	picoeukaryotes	4.75	1000 cells/ ml	Seemannshöft
629	2022-03-02	flow cytometry	Seasonal	picoeukaryotes	4.95	1000 cells/ ml	Seemannshöft
629	2022-03-02	flow cytometry	Seasonal	picoeukaryotes	4.3	1000 cells/ ml	Seemannshöft
633	2021-08-29	flow cytometry	Seasonal	picoeukaryotes	14.05	1000 cells/ ml	Ostetal
633	2021-08-29	flow cytometry	Seasonal	picoeukaryotes	15.05	1000 cells/ ml	Ostetal
633	2021-08-29	flow cytometry	Seasonal	picoeukaryotes	15.9	1000 cells/ ml	Ostetal
633	2021-08-29	flow cytometry	Seasonal	picoeukaryotes	17.7	1000 cells/ ml	Ostetal
633	2021-08-29	flow cytometry	Seasonal	picoeukaryotes	16.55	1000 cells/ ml	Ostetal
633	2021-08-29	flow cytometry	Seasonal	picoeukaryotes	17.4	1000 cells/ ml	Ostetal
633	2021-08-29	flow cytometry	Seasonal	picoeukaryotes	15.9	1000 cells/ ml	Ostetal
633	2021-08-29	flow cytometry	Seasonal	picoeukaryotes	18.1	1000 cells/ ml	Ostetal
633	2021-08-29	flow cytometry	Seasonal	picoeukaryotes	17.85	1000 cells/ ml	Ostetal
633	2021-08-29	flow cytometry	Seasonal	picoeukaryotes	11.65	1000 cells/ ml	Ostetal
633	2021-08-29	flow cytometry	Seasonal	picoeukaryotes	14.85	1000 cells/ ml	Ostetal
633	2021-08-29	flow cytometry	Seasonal	picoeukaryotes	13.45	1000 cells/ ml	Ostetal
633	2021-08-29	flow cytometry	Seasonal	picoeukaryotes	12.3	1000 cells/ ml	Ostetal
633	2021-08-29	flow cytometry	Seasonal	picoeukaryotes	13	1000 cells/ ml	Ostetal
633	2021-08-29	flow cytometry	Seasonal	picoeukaryotes	12.5	1000 cells/ ml	Ostetal
633	2021-08-29	flow cytometry	Seasonal	picoeukaryotes	13.7	1000 cells/ ml	Ostetal
633	2021-08-29	flow cytometry	Seasonal	picoeukaryotes	12.85	1000 cells/ ml	Ostetal
633	2021-08-29	flow cytometry	Seasonal	picoeukaryotes	12.75	1000 cells/ ml	Ostetal
633	2022-02-28	flow cytometry	Seasonal	picoeukaryotes	3.85	1000 cells/ ml	Prandtl
633	2022-02-28	flow cytometry	Seasonal	picoeukaryotes	3.05	1000 cells/ ml	Prandtl
633	2022-02-28	flow cytometry	Seasonal	picoeukaryotes	2.3	1000 cells/ ml	Prandtl
633	2022-02-28	flow cytometry	Seasonal	picoeukaryotes	2.3	1000 cells/ ml	Prandtl
633	2022-02-28	flow cytometry	Seasonal	picoeukaryotes	2.85	1000 cells/ ml	Prandtl
633	2022-03-12	flow cytometry	Seasonal	picoeukaryotes	8.2	1000 cells/ ml	Ostetal
633	2022-03-12	flow cytometry	Seasonal	picoeukaryotes	6.95	1000 cells/ ml	Ostetal
633	2022-03-12	flow cytometry	Seasonal	picoeukaryotes	8.4	1000 cells/ ml	Ostetal
633	2022-03-12	flow cytometry	Seasonal	picoeukaryotes	8.05	1000 cells/ ml	Ostetal
633	2022-03-12	flow cytometry	Seasonal	picoeukaryotes	7.6	1000 cells/ ml	Ostetal
633	2022-03-12	flow cytometry	Seasonal	picoeukaryotes	7.35	1000 cells/ ml	Ostetal
633	2022-03-12	flow cytometry	Seasonal	picoeukaryotes	9.45	1000 cells/ ml	Ostetal
633	2022-03-12	flow cytometry	Seasonal	picoeukaryotes	6.95	1000 cells/ ml	Ostetal
633	2022-03-12	flow cytometry	Seasonal	picoeukaryotes	8.3	1000 cells/ ml	Ostetal
633	2022-03-12	flow cytometry	Seasonal	picoeukaryotes	7.7	1000 cells/ ml	Ostetal
629	2022-04-01	flow cytometry	Seasonal	picoeukaryotes	32.7	1000 cells/ ml	Seemannshöft
629	2022-04-01	flow cytometry	Seasonal	picoeukaryotes	31.55	1000 cells/ ml	Seemannshöft
629	2022-04-01	flow cytometry	Seasonal	picoeukaryotes	34.3	1000 cells/ ml	Seemannshöft
629	2022-04-01	flow cytometry	Seasonal	picoeukaryotes	32.05	1000 cells/ ml	Seemannshöft
629	2022-04-01	flow cytometry	Seasonal	picoeukaryotes	32.65	1000 cells/ ml	Seemannshöft
629	2022-04-13	flow cytometry	Seasonal	picoeukaryotes	50.8	1000 cells/ ml	Seemannshöft
629	2022-04-13	flow cytometry	Seasonal	picoeukaryotes	40.15	1000 cells/ ml	Seemannshöft
629	2022-04-13	flow cytometry	Seasonal	picoeukaryotes	44.1	1000 cells/ ml	Seemannshöft
629	2022-04-13	flow cytometry	Seasonal	picoeukaryotes	41.1	1000 cells/ ml	Seemannshöft
629	2022-04-13	flow cytometry	Seasonal	picoeukaryotes	40.95	1000 cells/ ml	Seemannshöft
629	2022-04-28	flow cytometry	Seasonal	picoeukaryotes	32.1	1000 cells/ ml	Seemannshöft
629	2022-04-28	flow cytometry	Seasonal	picoeukaryotes	33.5	1000 cells/ ml	Seemannshöft
629	2022-04-28	flow cytometry	Seasonal	picoeukaryotes	34.3	1000 cells/ ml	Seemannshöft
629	2022-04-28	flow cytometry	Seasonal	picoeukaryotes	32.05	1000 cells/ ml	Seemannshöft
629	2022-04-28	flow cytometry	Seasonal	picoeukaryotes	34.5	1000 cells/ ml	Seemannshöft
633	2022-05-22	flow cytometry	Seasonal	picoeukaryotes	3.25	1000 cells/ ml	Prandtl
633	2022-05-22	flow cytometry	Seasonal	picoeukaryotes	3.65	1000 cells/ ml	Prandtl
633	2022-05-22	flow cytometry	Seasonal	picoeukaryotes	3.4	1000 cells/ ml	Prandtl
633	2022-05-22	flow cytometry	Seasonal	picoeukaryotes	1.7	1000 cells/ ml	Prandtl
633	2022-05-22	flow cytometry	Seasonal	picoeukaryotes	3.25	1000 cells/ ml	Prandtl
633	2022-06-20	flow cytometry	Seasonal	picoeukaryotes	10.6	1000 cells/ ml	Prandtl
633	2022-06-20	flow cytometry	Seasonal	picoeukaryotes	10.1	1000 cells/ ml	Prandtl
633	2022-06-20	flow cytometry	Seasonal	picoeukaryotes	8.5	1000 cells/ ml	Prandtl
633	2022-06-20	flow cytometry	Seasonal	picoeukaryotes	9.8	1000 cells/ ml	Prandtl
633	2022-06-20	flow cytometry	Seasonal	picoeukaryotes	10.2	1000 cells/ ml	Prandtl
633	2021-05-07	flow cytometry	Seasonal	picocyanobacteria	3.8	1000 cells/ ml	Prandtl
633	2021-05-07	flow cytometry	Seasonal	picocyanobacteria	3.25	1000 cells/ ml	Prandtl
633	2021-05-07	flow cytometry	Seasonal	picocyanobacteria	3.4	1000 cells/ ml	Prandtl
633	2021-07-30	flow cytometry	Seasonal	picocyanobacteria	15.35	1000 cells/ ml	Prandtl
633	2021-07-30	flow cytometry	Seasonal	picocyanobacteria	17.85	1000 cells/ ml	Prandtl
633	2021-07-30	flow cytometry	Seasonal	picocyanobacteria	17.8	1000 cells/ ml	Prandtl
629	2021-11-22	flow cytometry	Seasonal	picocyanobacteria	0.85	1000 cells/ ml	Seemannshöft
629	2021-11-22	flow cytometry	Seasonal	picocyanobacteria	0.9	1000 cells/ ml	Seemannshöft
629	2021-11-22	flow cytometry	Seasonal	picocyanobacteria	0.65	1000 cells/ ml	Seemannshöft
629	2021-11-22	flow cytometry	Seasonal	picocyanobacteria	0.95	1000 cells/ ml	Seemannshöft
629	2021-11-22	flow cytometry	Seasonal	picocyanobacteria	1	1000 cells/ ml	Seemannshöft
629	2021-11-03	flow cytometry	Seasonal	picocyanobacteria	1.95	1000 cells/ ml	Seemannshöft
629	2021-11-03	flow cytometry	Seasonal	picocyanobacteria	1.3	1000 cells/ ml	Seemannshöft
629	2021-11-03	flow cytometry	Seasonal	picocyanobacteria	1.5	1000 cells/ ml	Seemannshöft
629	2021-11-03	flow cytometry	Seasonal	picocyanobacteria	1.1	1000 cells/ ml	Seemannshöft
629	2021-11-03	flow cytometry	Seasonal	picocyanobacteria	1.85	1000 cells/ ml	Seemannshöft
629	2021-12-02	flow cytometry	Seasonal	picocyanobacteria	2.7	1000 cells/ ml	Seemannshöft
629	2021-12-02	flow cytometry	Seasonal	picocyanobacteria	2.4	1000 cells/ ml	Seemannshöft
629	2021-12-02	flow cytometry	Seasonal	picocyanobacteria	1.85	1000 cells/ ml	Seemannshöft
629	2021-12-02	flow cytometry	Seasonal	picocyanobacteria	1.6	1000 cells/ ml	Seemannshöft
629	2021-12-02	flow cytometry	Seasonal	picocyanobacteria	1.45	1000 cells/ ml	Seemannshöft
629	2022-01-20	flow cytometry	Seasonal	picocyanobacteria	1.45	1000 cells/ ml	Seemannshöft
629	2022-01-20	flow cytometry	Seasonal	picocyanobacteria	1.3	1000 cells/ ml	Seemannshöft
629	2022-01-20	flow cytometry	Seasonal	picocyanobacteria	1.15	1000 cells/ ml	Seemannshöft
629	2022-01-20	flow cytometry	Seasonal	picocyanobacteria	1.75	1000 cells/ ml	Seemannshöft
629	2022-01-20	flow cytometry	Seasonal	picocyanobacteria	1.35	1000 cells/ ml	Seemannshöft
629	2022-02-03	flow cytometry	Seasonal	picocyanobacteria	1.4	1000 cells/ ml	Seemannshöft
629	2022-02-03	flow cytometry	Seasonal	picocyanobacteria	1.1	1000 cells/ ml	Seemannshöft
629	2022-02-03	flow cytometry	Seasonal	picocyanobacteria	0.9	1000 cells/ ml	Seemannshöft
629	2022-02-03	flow cytometry	Seasonal	picocyanobacteria	0.65	1000 cells/ ml	Seemannshöft
629	2022-02-03	flow cytometry	Seasonal	picocyanobacteria	0.75	1000 cells/ ml	Seemannshöft
629	2021-10-06	flow cytometry	Seasonal	picocyanobacteria	9.6	1000 cells/ ml	Seemannshöft
629	2021-10-06	flow cytometry	Seasonal	picocyanobacteria	8.45	1000 cells/ ml	Seemannshöft
629	2021-10-06	flow cytometry	Seasonal	picocyanobacteria	7.3	1000 cells/ ml	Seemannshöft
629	2021-10-06	flow cytometry	Seasonal	picocyanobacteria	8	1000 cells/ ml	Seemannshöft
629	2021-10-06	flow cytometry	Seasonal	picocyanobacteria	7.35	1000 cells/ ml	Seemannshöft
623	2021-10-13	flow cytometry	Seasonal	picocyanobacteria	6.95	1000 cells/ ml	Dockland
623	2021-10-13	flow cytometry	Seasonal	picocyanobacteria	13.1	1000 cells/ ml	Dockland
623	2021-10-13	flow cytometry	Seasonal	picocyanobacteria	7.3	1000 cells/ ml	Dockland
623	2021-10-13	flow cytometry	Seasonal	picocyanobacteria	6	1000 cells/ ml	Dockland
623	2021-10-13	flow cytometry	Seasonal	picocyanobacteria	7.7	1000 cells/ ml	Dockland
623	2021-10-14	flow cytometry	Seasonal	picocyanobacteria	4.35	1000 cells/ ml	Dockland
623	2021-10-14	flow cytometry	Seasonal	picocyanobacteria	4.9	1000 cells/ ml	Dockland
623	2021-10-14	flow cytometry	Seasonal	picocyanobacteria	4.95	1000 cells/ ml	Dockland
623	2021-10-14	flow cytometry	Seasonal	picocyanobacteria	4.55	1000 cells/ ml	Dockland
623	2021-10-14	flow cytometry	Seasonal	picocyanobacteria	4.55	1000 cells/ ml	Dockland
623	2021-10-21	flow cytometry	Seasonal	picocyanobacteria	3.15	1000 cells/ ml	Dockland
623	2021-10-21	flow cytometry	Seasonal	picocyanobacteria	4.15	1000 cells/ ml	Dockland
623	2021-10-21	flow cytometry	Seasonal	picocyanobacteria	3.6	1000 cells/ ml	Dockland
623	2021-10-21	flow cytometry	Seasonal	picocyanobacteria	2.9	1000 cells/ ml	Dockland
623	2021-10-21	flow cytometry	Seasonal	picocyanobacteria	2.65	1000 cells/ ml	Dockland
629	2021-10-21	flow cytometry	Seasonal	picocyanobacteria	3.5	1000 cells/ ml	Seemannshöft
629	2021-10-21	flow cytometry	Seasonal	picocyanobacteria	4.05	1000 cells/ ml	Seemannshöft
629	2021-10-21	flow cytometry	Seasonal	picocyanobacteria	4.55	1000 cells/ ml	Seemannshöft
629	2021-10-21	flow cytometry	Seasonal	picocyanobacteria	4.25	1000 cells/ ml	Seemannshöft
629	2021-10-21	flow cytometry	Seasonal	picocyanobacteria	3.85	1000 cells/ ml	Seemannshöft
623	2021-07-23	flow cytometry	Seasonal	picocyanobacteria	13.5	1000 cells/ ml	Dockland
623	2021-07-23	flow cytometry	Seasonal	picocyanobacteria	13.05	1000 cells/ ml	Dockland
623	2021-07-23	flow cytometry	Seasonal	picocyanobacteria	18.25	1000 cells/ ml	Dockland
623	2021-10-07	flow cytometry	Seasonal	picocyanobacteria	5.1	1000 cells/ ml	Dockland
623	2021-10-07	flow cytometry	Seasonal	picocyanobacteria	5.1	1000 cells/ ml	Dockland
623	2021-10-07	flow cytometry	Seasonal	picocyanobacteria	5.3	1000 cells/ ml	Dockland
623	2021-10-07	flow cytometry	Seasonal	picocyanobacteria	5.95	1000 cells/ ml	Dockland
623	2021-10-07	flow cytometry	Seasonal	picocyanobacteria	6.1	1000 cells/ ml	Dockland
629	2021-11-18	flow cytometry	Seasonal	picocyanobacteria	2	1000 cells/ ml	Seemannshöft
629	2021-11-18	flow cytometry	Seasonal	picocyanobacteria	1.65	1000 cells/ ml	Seemannshöft
629	2021-11-18	flow cytometry	Seasonal	picocyanobacteria	1.35	1000 cells/ ml	Seemannshöft
629	2021-11-18	flow cytometry	Seasonal	picocyanobacteria	2.55	1000 cells/ ml	Seemannshöft
629	2021-11-18	flow cytometry	Seasonal	picocyanobacteria	1.8	1000 cells/ ml	Seemannshöft
629	2021-12-16	flow cytometry	Seasonal	picocyanobacteria	0.95	1000 cells/ ml	Seemannshöft
629	2021-12-16	flow cytometry	Seasonal	picocyanobacteria	1.6	1000 cells/ ml	Seemannshöft
629	2021-12-16	flow cytometry	Seasonal	picocyanobacteria	1.6	1000 cells/ ml	Seemannshöft
629	2021-12-16	flow cytometry	Seasonal	picocyanobacteria	1	1000 cells/ ml	Seemannshöft
629	2021-12-16	flow cytometry	Seasonal	picocyanobacteria	1.25	1000 cells/ ml	Seemannshöft
629	2022-03-02	flow cytometry	Seasonal	picocyanobacteria	0.75	1000 cells/ ml	Seemannshöft
629	2022-03-02	flow cytometry	Seasonal	picocyanobacteria	0.9	1000 cells/ ml	Seemannshöft
629	2022-03-02	flow cytometry	Seasonal	picocyanobacteria	0.35	1000 cells/ ml	Seemannshöft
629	2022-03-02	flow cytometry	Seasonal	picocyanobacteria	0.95	1000 cells/ ml	Seemannshöft
629	2022-03-02	flow cytometry	Seasonal	picocyanobacteria	0.85	1000 cells/ ml	Seemannshöft
633	2021-08-29	flow cytometry	Seasonal	picocyanobacteria	10.85	1000 cells/ ml	Ostetal
633	2021-08-29	flow cytometry	Seasonal	picocyanobacteria	12.35	1000 cells/ ml	Ostetal
633	2021-08-29	flow cytometry	Seasonal	picocyanobacteria	12.35	1000 cells/ ml	Ostetal
633	2021-08-29	flow cytometry	Seasonal	picocyanobacteria	12.1	1000 cells/ ml	Ostetal
633	2021-08-29	flow cytometry	Seasonal	picocyanobacteria	11.35	1000 cells/ ml	Ostetal
633	2021-08-29	flow cytometry	Seasonal	picocyanobacteria	11.15	1000 cells/ ml	Ostetal
633	2021-08-29	flow cytometry	Seasonal	picocyanobacteria	10.8	1000 cells/ ml	Ostetal
633	2021-08-29	flow cytometry	Seasonal	picocyanobacteria	11.4	1000 cells/ ml	Ostetal
633	2021-08-29	flow cytometry	Seasonal	picocyanobacteria	11.85	1000 cells/ ml	Ostetal
633	2021-08-29	flow cytometry	Seasonal	picocyanobacteria	11.8	1000 cells/ ml	Ostetal
633	2021-08-29	flow cytometry	Seasonal	picocyanobacteria	13.1	1000 cells/ ml	Ostetal
633	2021-08-29	flow cytometry	Seasonal	picocyanobacteria	11.45	1000 cells/ ml	Ostetal
633	2021-08-29	flow cytometry	Seasonal	picocyanobacteria	11.45	1000 cells/ ml	Ostetal
633	2021-08-29	flow cytometry	Seasonal	picocyanobacteria	11.4	1000 cells/ ml	Ostetal
633	2021-08-29	flow cytometry	Seasonal	picocyanobacteria	11.1	1000 cells/ ml	Ostetal
633	2021-08-29	flow cytometry	Seasonal	picocyanobacteria	11.95	1000 cells/ ml	Ostetal
633	2021-08-29	flow cytometry	Seasonal	picocyanobacteria	10.2	1000 cells/ ml	Ostetal
633	2021-08-29	flow cytometry	Seasonal	picocyanobacteria	12.8	1000 cells/ ml	Ostetal
633	2022-02-28	flow cytometry	Seasonal	picocyanobacteria	0.45	1000 cells/ ml	Prandtl
633	2022-02-28	flow cytometry	Seasonal	picocyanobacteria	1.05	1000 cells/ ml	Prandtl
633	2022-02-28	flow cytometry	Seasonal	picocyanobacteria	0.55	1000 cells/ ml	Prandtl
633	2022-02-28	flow cytometry	Seasonal	picocyanobacteria	0.7	1000 cells/ ml	Prandtl
633	2022-02-28	flow cytometry	Seasonal	picocyanobacteria	0.75	1000 cells/ ml	Prandtl
633	2022-03-12	flow cytometry	Seasonal	picocyanobacteria	1.25	1000 cells/ ml	Ostetal
633	2022-03-12	flow cytometry	Seasonal	picocyanobacteria	1.4	1000 cells/ ml	Ostetal
633	2022-03-12	flow cytometry	Seasonal	picocyanobacteria	0.9	1000 cells/ ml	Ostetal
633	2022-03-12	flow cytometry	Seasonal	picocyanobacteria	1.8	1000 cells/ ml	Ostetal
633	2022-03-12	flow cytometry	Seasonal	picocyanobacteria	1.7	1000 cells/ ml	Ostetal
633	2022-03-12	flow cytometry	Seasonal	picocyanobacteria	1.25	1000 cells/ ml	Ostetal
633	2022-03-12	flow cytometry	Seasonal	picocyanobacteria	1.65	1000 cells/ ml	Ostetal
633	2022-03-12	flow cytometry	Seasonal	picocyanobacteria	1.25	1000 cells/ ml	Ostetal
633	2022-03-12	flow cytometry	Seasonal	picocyanobacteria	1.45	1000 cells/ ml	Ostetal
633	2022-03-12	flow cytometry	Seasonal	picocyanobacteria	1.35	1000 cells/ ml	Ostetal
629	2022-04-01	flow cytometry	Seasonal	picocyanobacteria	5.1	1000 cells/ ml	Seemannshöft
629	2022-04-01	flow cytometry	Seasonal	picocyanobacteria	3.65	1000 cells/ ml	Seemannshöft
629	2022-04-01	flow cytometry	Seasonal	picocyanobacteria	4.45	1000 cells/ ml	Seemannshöft
629	2022-04-01	flow cytometry	Seasonal	picocyanobacteria	4.1	1000 cells/ ml	Seemannshöft
629	2022-04-01	flow cytometry	Seasonal	picocyanobacteria	4.25	1000 cells/ ml	Seemannshöft
629	2022-04-13	flow cytometry	Seasonal	picocyanobacteria	4.15	1000 cells/ ml	Seemannshöft
629	2022-04-13	flow cytometry	Seasonal	picocyanobacteria	3	1000 cells/ ml	Seemannshöft
629	2022-04-13	flow cytometry	Seasonal	picocyanobacteria	2.4	1000 cells/ ml	Seemannshöft
629	2022-04-13	flow cytometry	Seasonal	picocyanobacteria	2.85	1000 cells/ ml	Seemannshöft
629	2022-04-13	flow cytometry	Seasonal	picocyanobacteria	3.15	1000 cells/ ml	Seemannshöft
629	2022-04-28	flow cytometry	Seasonal	picocyanobacteria	2.9	1000 cells/ ml	Seemannshöft
629	2022-04-28	flow cytometry	Seasonal	picocyanobacteria	3.75	1000 cells/ ml	Seemannshöft
629	2022-04-28	flow cytometry	Seasonal	picocyanobacteria	4.5	1000 cells/ ml	Seemannshöft
629	2022-04-28	flow cytometry	Seasonal	picocyanobacteria	3.95	1000 cells/ ml	Seemannshöft
629	2022-04-28	flow cytometry	Seasonal	picocyanobacteria	4.45	1000 cells/ ml	Seemannshöft
633	2022-05-22	flow cytometry	Seasonal	picocyanobacteria	1.1	1000 cells/ ml	Prandtl
633	2022-05-22	flow cytometry	Seasonal	picocyanobacteria	2	1000 cells/ ml	Prandtl
633	2022-05-22	flow cytometry	Seasonal	picocyanobacteria	1.45	1000 cells/ ml	Prandtl
633	2022-05-22	flow cytometry	Seasonal	picocyanobacteria	0.6	1000 cells/ ml	Prandtl
633	2022-05-22	flow cytometry	Seasonal	picocyanobacteria	1.45	1000 cells/ ml	Prandtl
633	2022-06-20	flow cytometry	Seasonal	picocyanobacteria	2.7	1000 cells/ ml	Prandtl
633	2022-06-20	flow cytometry	Seasonal	picocyanobacteria	2.9	1000 cells/ ml	Prandtl
633	2022-06-20	flow cytometry	Seasonal	picocyanobacteria	2.6	1000 cells/ ml	Prandtl
633	2022-06-20	flow cytometry	Seasonal	picocyanobacteria	2.65	1000 cells/ ml	Prandtl
633	2022-06-20	flow cytometry	Seasonal	picocyanobacteria	2.1	1000 cells/ ml	Prandtl
633	2021-05-07	flow cytometry	Seasonal	picophytoplankton	67.265	% of phytoplankton	Prandtl
633	2021-05-07	flow cytometry	Seasonal	picophytoplankton	63.504	% of phytoplankton	Prandtl
633	2021-05-07	flow cytometry	Seasonal	picophytoplankton	65.379	% of phytoplankton	Prandtl
633	2021-07-30	flow cytometry	Seasonal	picophytoplankton	87.393	% of phytoplankton	Prandtl
633	2021-07-30	flow cytometry	Seasonal	picophytoplankton	87.336	% of phytoplankton	Prandtl
633	2021-07-30	flow cytometry	Seasonal	picophytoplankton	89.663	% of phytoplankton	Prandtl
629	2021-11-22	flow cytometry	Seasonal	picophytoplankton	83.553	% of phytoplankton	Seemannshöft
629	2021-11-22	flow cytometry	Seasonal	picophytoplankton	88.312	% of phytoplankton	Seemannshöft
629	2021-11-22	flow cytometry	Seasonal	picophytoplankton	86.364	% of phytoplankton	Seemannshöft
629	2021-11-22	flow cytometry	Seasonal	picophytoplankton	85.366	% of phytoplankton	Seemannshöft
629	2021-11-22	flow cytometry	Seasonal	picophytoplankton	74.534	% of phytoplankton	Seemannshöft
629	2021-11-03	flow cytometry	Seasonal	picophytoplankton	83.644	% of phytoplankton	Seemannshöft
629	2021-11-03	flow cytometry	Seasonal	picophytoplankton	81.52	% of phytoplankton	Seemannshöft
629	2021-11-03	flow cytometry	Seasonal	picophytoplankton	82.456	% of phytoplankton	Seemannshöft
629	2021-11-03	flow cytometry	Seasonal	picophytoplankton	83.41	% of phytoplankton	Seemannshöft
629	2021-11-03	flow cytometry	Seasonal	picophytoplankton	78.652	% of phytoplankton	Seemannshöft
629	2021-12-02	flow cytometry	Seasonal	picophytoplankton	73.841	% of phytoplankton	Seemannshöft
629	2021-12-02	flow cytometry	Seasonal	picophytoplankton	74.427	% of phytoplankton	Seemannshöft
629	2021-12-02	flow cytometry	Seasonal	picophytoplankton	80.364	% of phytoplankton	Seemannshöft
629	2021-12-02	flow cytometry	Seasonal	picophytoplankton	67.382	% of phytoplankton	Seemannshöft
629	2021-12-02	flow cytometry	Seasonal	picophytoplankton	75.096	% of phytoplankton	Seemannshöft
629	2022-01-20	flow cytometry	Seasonal	picophytoplankton	71.006	% of phytoplankton	Seemannshöft
629	2022-01-20	flow cytometry	Seasonal	picophytoplankton	72.727	% of phytoplankton	Seemannshöft
629	2022-01-20	flow cytometry	Seasonal	picophytoplankton	76.552	% of phytoplankton	Seemannshöft
629	2022-01-20	flow cytometry	Seasonal	picophytoplankton	77.124	% of phytoplankton	Seemannshöft
629	2022-01-20	flow cytometry	Seasonal	picophytoplankton	75.904	% of phytoplankton	Seemannshöft
629	2022-02-03	flow cytometry	Seasonal	picophytoplankton	65.979	% of phytoplankton	Seemannshöft
629	2022-02-03	flow cytometry	Seasonal	picophytoplankton	74.667	% of phytoplankton	Seemannshöft
629	2022-02-03	flow cytometry	Seasonal	picophytoplankton	77.987	% of phytoplankton	Seemannshöft
629	2022-02-03	flow cytometry	Seasonal	picophytoplankton	71.613	% of phytoplankton	Seemannshöft
629	2022-02-03	flow cytometry	Seasonal	picophytoplankton	70.588	% of phytoplankton	Seemannshöft
629	2021-10-06	flow cytometry	Seasonal	picophytoplankton	75.484	% of phytoplankton	Seemannshöft
629	2021-10-06	flow cytometry	Seasonal	picophytoplankton	79.287	% of phytoplankton	Seemannshöft
629	2021-10-06	flow cytometry	Seasonal	picophytoplankton	80.705	% of phytoplankton	Seemannshöft
629	2021-10-06	flow cytometry	Seasonal	picophytoplankton	82.979	% of phytoplankton	Seemannshöft
629	2021-10-06	flow cytometry	Seasonal	picophytoplankton	88.996	% of phytoplankton	Seemannshöft
623	2021-10-13	flow cytometry	Seasonal	picophytoplankton	83.977	% of phytoplankton	Dockland
623	2021-10-13	flow cytometry	Seasonal	picophytoplankton	92.727	% of phytoplankton	Dockland
623	2021-10-13	flow cytometry	Seasonal	picophytoplankton	93.691	% of phytoplankton	Dockland
623	2021-10-13	flow cytometry	Seasonal	picophytoplankton	94.201	% of phytoplankton	Dockland
623	2021-10-13	flow cytometry	Seasonal	picophytoplankton	96.037	% of phytoplankton	Dockland
623	2021-10-14	flow cytometry	Seasonal	picophytoplankton	89.165	% of phytoplankton	Dockland
623	2021-10-14	flow cytometry	Seasonal	picophytoplankton	87.886	% of phytoplankton	Dockland
623	2021-10-14	flow cytometry	Seasonal	picophytoplankton	85.149	% of phytoplankton	Dockland
623	2021-10-14	flow cytometry	Seasonal	picophytoplankton	82.237	% of phytoplankton	Dockland
623	2021-10-14	flow cytometry	Seasonal	picophytoplankton	85.466	% of phytoplankton	Dockland
623	2021-10-21	flow cytometry	Seasonal	picophytoplankton	85.567	% of phytoplankton	Dockland
623	2021-10-21	flow cytometry	Seasonal	picophytoplankton	83.876	% of phytoplankton	Dockland
623	2021-10-21	flow cytometry	Seasonal	picophytoplankton	85.209	% of phytoplankton	Dockland
623	2021-10-21	flow cytometry	Seasonal	picophytoplankton	84.878	% of phytoplankton	Dockland
623	2021-10-21	flow cytometry	Seasonal	picophytoplankton	87.304	% of phytoplankton	Dockland
629	2021-10-21	flow cytometry	Seasonal	picophytoplankton	77.047	% of phytoplankton	Seemannshöft
629	2021-10-21	flow cytometry	Seasonal	picophytoplankton	79.833	% of phytoplankton	Seemannshöft
629	2021-10-21	flow cytometry	Seasonal	picophytoplankton	83.466	% of phytoplankton	Seemannshöft
629	2021-10-21	flow cytometry	Seasonal	picophytoplankton	80.959	% of phytoplankton	Seemannshöft
629	2021-10-21	flow cytometry	Seasonal	picophytoplankton	81.769	% of phytoplankton	Seemannshöft
623	2021-07-23	flow cytometry	Seasonal	picophytoplankton	72.653	% of phytoplankton	Dockland
623	2021-07-23	flow cytometry	Seasonal	picophytoplankton	67.018	% of phytoplankton	Dockland
623	2021-07-23	flow cytometry	Seasonal	picophytoplankton	72.873	% of phytoplankton	Dockland
623	2021-10-07	flow cytometry	Seasonal	picophytoplankton	83.444	% of phytoplankton	Dockland
623	2021-10-07	flow cytometry	Seasonal	picophytoplankton	81.655	% of phytoplankton	Dockland
623	2021-10-07	flow cytometry	Seasonal	picophytoplankton	76.686	% of phytoplankton	Dockland
623	2021-10-07	flow cytometry	Seasonal	picophytoplankton	76.518	% of phytoplankton	Dockland
623	2021-10-07	flow cytometry	Seasonal	picophytoplankton	78.692	% of phytoplankton	Dockland
629	2021-11-18	flow cytometry	Seasonal	picophytoplankton	73.432	% of phytoplankton	Seemannshöft
629	2021-11-18	flow cytometry	Seasonal	picophytoplankton	76.562	% of phytoplankton	Seemannshöft
629	2021-11-18	flow cytometry	Seasonal	picophytoplankton	76.955	% of phytoplankton	Seemannshöft
629	2021-11-18	flow cytometry	Seasonal	picophytoplankton	74.908	% of phytoplankton	Seemannshöft
629	2021-11-18	flow cytometry	Seasonal	picophytoplankton	72.65	% of phytoplankton	Seemannshöft
629	2021-12-16	flow cytometry	Seasonal	picophytoplankton	81.988	% of phytoplankton	Seemannshöft
629	2021-12-16	flow cytometry	Seasonal	picophytoplankton	83.333	% of phytoplankton	Seemannshöft
629	2021-12-16	flow cytometry	Seasonal	picophytoplankton	82.653	% of phytoplankton	Seemannshöft
629	2021-12-16	flow cytometry	Seasonal	picophytoplankton	80.769	% of phytoplankton	Seemannshöft
629	2021-12-16	flow cytometry	Seasonal	picophytoplankton	85.876	% of phytoplankton	Seemannshöft
629	2022-03-02	flow cytometry	Seasonal	picophytoplankton	62.712	% of phytoplankton	Seemannshöft
629	2022-03-02	flow cytometry	Seasonal	picophytoplankton	68.519	% of phytoplankton	Seemannshöft
629	2022-03-02	flow cytometry	Seasonal	picophytoplankton	58.96	% of phytoplankton	Seemannshöft
629	2022-03-02	flow cytometry	Seasonal	picophytoplankton	73.75	% of phytoplankton	Seemannshöft
629	2022-03-02	flow cytometry	Seasonal	picophytoplankton	69.595	% of phytoplankton	Seemannshöft
633	2021-08-29	flow cytometry	Seasonal	picophytoplankton	66.622	% of phytoplankton	Ostetal
633	2021-08-29	flow cytometry	Seasonal	picophytoplankton	68.892	% of phytoplankton	Ostetal
633	2021-08-29	flow cytometry	Seasonal	picophytoplankton	70.713	% of phytoplankton	Ostetal
633	2021-08-29	flow cytometry	Seasonal	picophytoplankton	70.248	% of phytoplankton	Ostetal
633	2021-08-29	flow cytometry	Seasonal	picophytoplankton	70.722	% of phytoplankton	Ostetal
633	2021-08-29	flow cytometry	Seasonal	picophytoplankton	72.117	% of phytoplankton	Ostetal
633	2021-08-29	flow cytometry	Seasonal	picophytoplankton	72.752	% of phytoplankton	Ostetal
633	2021-08-29	flow cytometry	Seasonal	picophytoplankton	70.238	% of phytoplankton	Ostetal
633	2021-08-29	flow cytometry	Seasonal	picophytoplankton	68.953	% of phytoplankton	Ostetal
633	2021-08-29	flow cytometry	Seasonal	picophytoplankton	68.023	% of phytoplankton	Ostetal
633	2021-08-29	flow cytometry	Seasonal	picophytoplankton	74.465	% of phytoplankton	Ostetal
633	2021-08-29	flow cytometry	Seasonal	picophytoplankton	70.697	% of phytoplankton	Ostetal
633	2021-08-29	flow cytometry	Seasonal	picophytoplankton	70.641	% of phytoplankton	Ostetal
633	2021-08-29	flow cytometry	Seasonal	picophytoplankton	68.829	% of phytoplankton	Ostetal
633	2021-08-29	flow cytometry	Seasonal	picophytoplankton	71.756	% of phytoplankton	Ostetal
633	2021-08-29	flow cytometry	Seasonal	picophytoplankton	67.725	% of phytoplankton	Ostetal
633	2021-08-29	flow cytometry	Seasonal	picophytoplankton	71.032	% of phytoplankton	Ostetal
633	2021-08-29	flow cytometry	Seasonal	picophytoplankton	70.793	% of phytoplankton	Ostetal
633	2022-02-28	flow cytometry	Seasonal	picophytoplankton	68.254	% of phytoplankton	Prandtl
633	2022-02-28	flow cytometry	Seasonal	picophytoplankton	81.818	% of phytoplankton	Prandtl
633	2022-02-28	flow cytometry	Seasonal	picophytoplankton	73.077	% of phytoplankton	Prandtl
633	2022-02-28	flow cytometry	Seasonal	picophytoplankton	82.192	% of phytoplankton	Prandtl
633	2022-02-28	flow cytometry	Seasonal	picophytoplankton	81.818	% of phytoplankton	Prandtl
633	2022-03-12	flow cytometry	Seasonal	picophytoplankton	56.418	% of phytoplankton	Ostetal
633	2022-03-12	flow cytometry	Seasonal	picophytoplankton	53.698	% of phytoplankton	Ostetal
633	2022-03-12	flow cytometry	Seasonal	picophytoplankton	55.03	% of phytoplankton	Ostetal
633	2022-03-12	flow cytometry	Seasonal	picophytoplankton	56.609	% of phytoplankton	Ostetal
633	2022-03-12	flow cytometry	Seasonal	picophytoplankton	60.194	% of phytoplankton	Ostetal
633	2022-03-12	flow cytometry	Seasonal	picophytoplankton	52.761	% of phytoplankton	Ostetal
633	2022-03-12	flow cytometry	Seasonal	picophytoplankton	62.254	% of phytoplankton	Ostetal
633	2022-03-12	flow cytometry	Seasonal	picophytoplankton	53.795	% of phytoplankton	Ostetal
633	2022-03-12	flow cytometry	Seasonal	picophytoplankton	60.436	% of phytoplankton	Ostetal
633	2022-03-12	flow cytometry	Seasonal	picophytoplankton	51.714	% of phytoplankton	Ostetal
629	2022-04-01	flow cytometry	Seasonal	picophytoplankton	54.996	% of phytoplankton	Seemannshöft
629	2022-04-01	flow cytometry	Seasonal	picophytoplankton	55.189	% of phytoplankton	Seemannshöft
629	2022-04-01	flow cytometry	Seasonal	picophytoplankton	55.861	% of phytoplankton	Seemannshöft
629	2022-04-01	flow cytometry	Seasonal	picophytoplankton	50.21	% of phytoplankton	Seemannshöft
629	2022-04-01	flow cytometry	Seasonal	picophytoplankton	52.752	% of phytoplankton	Seemannshöft
629	2022-04-13	flow cytometry	Seasonal	picophytoplankton	71.701	% of phytoplankton	Seemannshöft
629	2022-04-13	flow cytometry	Seasonal	picophytoplankton	71.405	% of phytoplankton	Seemannshöft
629	2022-04-13	flow cytometry	Seasonal	picophytoplankton	75.325	% of phytoplankton	Seemannshöft
629	2022-04-13	flow cytometry	Seasonal	picophytoplankton	72.659	% of phytoplankton	Seemannshöft
629	2022-04-13	flow cytometry	Seasonal	picophytoplankton	72.457	% of phytoplankton	Seemannshöft
629	2022-04-28	flow cytometry	Seasonal	picophytoplankton	65.975	% of phytoplankton	Seemannshöft
629	2022-04-28	flow cytometry	Seasonal	picophytoplankton	67.577	% of phytoplankton	Seemannshöft
629	2022-04-28	flow cytometry	Seasonal	picophytoplankton	69.231	% of phytoplankton	Seemannshöft
629	2022-04-28	flow cytometry	Seasonal	picophytoplankton	67.451	% of phytoplankton	Seemannshöft
629	2022-04-28	flow cytometry	Seasonal	picophytoplankton	67.892	% of phytoplankton	Seemannshöft
633	2022-05-22	flow cytometry	Seasonal	picophytoplankton	66.412	% of phytoplankton	Prandtl
633	2022-05-22	flow cytometry	Seasonal	picophytoplankton	55.392	% of phytoplankton	Prandtl
633	2022-05-22	flow cytometry	Seasonal	picophytoplankton	50.526	% of phytoplankton	Prandtl
633	2022-05-22	flow cytometry	Seasonal	picophytoplankton	71.875	% of phytoplankton	Prandtl
633	2022-05-22	flow cytometry	Seasonal	picophytoplankton	60.784	% of phytoplankton	Prandtl
633	2022-06-20	flow cytometry	Seasonal	picophytoplankton	69.841	% of phytoplankton	Prandtl
633	2022-06-20	flow cytometry	Seasonal	picophytoplankton	59.77	% of phytoplankton	Prandtl
633	2022-06-20	flow cytometry	Seasonal	picophytoplankton	56.091	% of phytoplankton	Prandtl
633	2022-06-20	flow cytometry	Seasonal	picophytoplankton	61.235	% of phytoplankton	Prandtl
633	2022-06-20	flow cytometry	Seasonal	picophytoplankton	65.333	% of phytoplankton	Prandtl
633	2021-05-07	flow cytometry	Seasonal	picoeukaryotes	56.054	% of phytoplankton	Prandtl
633	2021-05-07	flow cytometry	Seasonal	picoeukaryotes	54.015	% of phytoplankton	Prandtl
633	2021-05-07	flow cytometry	Seasonal	picoeukaryotes	56.138	% of phytoplankton	Prandtl
633	2021-07-30	flow cytometry	Seasonal	picoeukaryotes	49.939	% of phytoplankton	Prandtl
633	2021-07-30	flow cytometry	Seasonal	picoeukaryotes	44.922	% of phytoplankton	Prandtl
633	2021-07-30	flow cytometry	Seasonal	picoeukaryotes	48.664	% of phytoplankton	Prandtl
629	2021-11-22	flow cytometry	Seasonal	picoeukaryotes	72.368	% of phytoplankton	Seemannshöft
629	2021-11-22	flow cytometry	Seasonal	picoeukaryotes	76.623	% of phytoplankton	Seemannshöft
629	2021-11-22	flow cytometry	Seasonal	picoeukaryotes	79.87	% of phytoplankton	Seemannshöft
629	2021-11-22	flow cytometry	Seasonal	picoeukaryotes	74.39	% of phytoplankton	Seemannshöft
629	2021-11-22	flow cytometry	Seasonal	picoeukaryotes	62.733	% of phytoplankton	Seemannshöft
629	2021-11-03	flow cytometry	Seasonal	picoeukaryotes	75.776	% of phytoplankton	Seemannshöft
629	2021-11-03	flow cytometry	Seasonal	picoeukaryotes	76.386	% of phytoplankton	Seemannshöft
629	2021-11-03	flow cytometry	Seasonal	picoeukaryotes	75.877	% of phytoplankton	Seemannshöft
629	2021-11-03	flow cytometry	Seasonal	picoeukaryotes	78.341	% of phytoplankton	Seemannshöft
629	2021-11-03	flow cytometry	Seasonal	picoeukaryotes	70.337	% of phytoplankton	Seemannshöft
629	2021-12-02	flow cytometry	Seasonal	picoeukaryotes	56.291	% of phytoplankton	Seemannshöft
629	2021-12-02	flow cytometry	Seasonal	picoeukaryotes	56.107	% of phytoplankton	Seemannshöft
629	2021-12-02	flow cytometry	Seasonal	picoeukaryotes	66.909	% of phytoplankton	Seemannshöft
629	2021-12-02	flow cytometry	Seasonal	picoeukaryotes	53.648	% of phytoplankton	Seemannshöft
629	2021-12-02	flow cytometry	Seasonal	picoeukaryotes	64.368	% of phytoplankton	Seemannshöft
629	2022-01-20	flow cytometry	Seasonal	picoeukaryotes	53.846	% of phytoplankton	Seemannshöft
629	2022-01-20	flow cytometry	Seasonal	picoeukaryotes	54.545	% of phytoplankton	Seemannshöft
629	2022-01-20	flow cytometry	Seasonal	picoeukaryotes	60.69	% of phytoplankton	Seemannshöft
629	2022-01-20	flow cytometry	Seasonal	picoeukaryotes	54.248	% of phytoplankton	Seemannshöft
629	2022-01-20	flow cytometry	Seasonal	picoeukaryotes	59.639	% of phytoplankton	Seemannshöft
629	2022-02-03	flow cytometry	Seasonal	picoeukaryotes	51.546	% of phytoplankton	Seemannshöft
629	2022-02-03	flow cytometry	Seasonal	picoeukaryotes	60	% of phytoplankton	Seemannshöft
629	2022-02-03	flow cytometry	Seasonal	picoeukaryotes	66.667	% of phytoplankton	Seemannshöft
629	2022-02-03	flow cytometry	Seasonal	picoeukaryotes	63.226	% of phytoplankton	Seemannshöft
629	2022-02-03	flow cytometry	Seasonal	picoeukaryotes	60.784	% of phytoplankton	Seemannshöft
629	2021-10-06	flow cytometry	Seasonal	picoeukaryotes	44.516	% of phytoplankton	Seemannshöft
629	2021-10-06	flow cytometry	Seasonal	picoeukaryotes	50.594	% of phytoplankton	Seemannshöft
629	2021-10-06	flow cytometry	Seasonal	picoeukaryotes	50.415	% of phytoplankton	Seemannshöft
629	2021-10-06	flow cytometry	Seasonal	picoeukaryotes	52.031	% of phytoplankton	Seemannshöft
629	2021-10-06	flow cytometry	Seasonal	picoeukaryotes	60.811	% of phytoplankton	Seemannshöft
623	2021-10-13	flow cytometry	Seasonal	picoeukaryotes	64.235	% of phytoplankton	Dockland
623	2021-10-13	flow cytometry	Seasonal	picoeukaryotes	56.061	% of phytoplankton	Dockland
623	2021-10-13	flow cytometry	Seasonal	picoeukaryotes	72.082	% of phytoplankton	Dockland
623	2021-10-13	flow cytometry	Seasonal	picoeukaryotes	76.176	% of phytoplankton	Dockland
623	2021-10-13	flow cytometry	Seasonal	picoeukaryotes	73.476	% of phytoplankton	Dockland
623	2021-10-14	flow cytometry	Seasonal	picoeukaryotes	69.752	% of phytoplankton	Dockland
623	2021-10-14	flow cytometry	Seasonal	picoeukaryotes	64.608	% of phytoplankton	Dockland
623	2021-10-14	flow cytometry	Seasonal	picoeukaryotes	65.545	% of phytoplankton	Dockland
623	2021-10-14	flow cytometry	Seasonal	picoeukaryotes	62.281	% of phytoplankton	Dockland
623	2021-10-14	flow cytometry	Seasonal	picoeukaryotes	65.944	% of phytoplankton	Dockland
623	2021-10-21	flow cytometry	Seasonal	picoeukaryotes	74.742	% of phytoplankton	Dockland
623	2021-10-21	flow cytometry	Seasonal	picoeukaryotes	70.358	% of phytoplankton	Dockland
623	2021-10-21	flow cytometry	Seasonal	picoeukaryotes	73.633	% of phytoplankton	Dockland
623	2021-10-21	flow cytometry	Seasonal	picoeukaryotes	75.447	% of phytoplankton	Dockland
623	2021-10-21	flow cytometry	Seasonal	picoeukaryotes	78.087	% of phytoplankton	Dockland
629	2021-10-21	flow cytometry	Seasonal	picoeukaryotes	66.813	% of phytoplankton	Seemannshöft
629	2021-10-21	flow cytometry	Seasonal	picoeukaryotes	68.567	% of phytoplankton	Seemannshöft
629	2021-10-21	flow cytometry	Seasonal	picoeukaryotes	68.998	% of phytoplankton	Seemannshöft
629	2021-10-21	flow cytometry	Seasonal	picoeukaryotes	69.315	% of phytoplankton	Seemannshöft
629	2021-10-21	flow cytometry	Seasonal	picoeukaryotes	71.448	% of phytoplankton	Seemannshöft
623	2021-07-23	flow cytometry	Seasonal	picoeukaryotes	45.102	% of phytoplankton	Dockland
623	2021-07-23	flow cytometry	Seasonal	picoeukaryotes	41.994	% of phytoplankton	Dockland
623	2021-07-23	flow cytometry	Seasonal	picoeukaryotes	42.207	% of phytoplankton	Dockland
623	2021-10-07	flow cytometry	Seasonal	picoeukaryotes	60.927	% of phytoplankton	Dockland
623	2021-10-07	flow cytometry	Seasonal	picoeukaryotes	58.837	% of phytoplankton	Dockland
623	2021-10-07	flow cytometry	Seasonal	picoeukaryotes	56.262	% of phytoplankton	Dockland
623	2021-10-07	flow cytometry	Seasonal	picoeukaryotes	52.429	% of phytoplankton	Dockland
623	2021-10-07	flow cytometry	Seasonal	picoeukaryotes	52.954	% of phytoplankton	Dockland
629	2021-11-18	flow cytometry	Seasonal	picoeukaryotes	58.672	% of phytoplankton	Seemannshöft
629	2021-11-18	flow cytometry	Seasonal	picoeukaryotes	63.672	% of phytoplankton	Seemannshöft
629	2021-11-18	flow cytometry	Seasonal	picoeukaryotes	66.667	% of phytoplankton	Seemannshöft
629	2021-11-18	flow cytometry	Seasonal	picoeukaryotes	56.089	% of phytoplankton	Seemannshöft
629	2021-11-18	flow cytometry	Seasonal	picoeukaryotes	57.265	% of phytoplankton	Seemannshöft
629	2021-12-16	flow cytometry	Seasonal	picoeukaryotes	70.186	% of phytoplankton	Seemannshöft
629	2021-12-16	flow cytometry	Seasonal	picoeukaryotes	67.172	% of phytoplankton	Seemannshöft
629	2021-12-16	flow cytometry	Seasonal	picoeukaryotes	66.327	% of phytoplankton	Seemannshöft
629	2021-12-16	flow cytometry	Seasonal	picoeukaryotes	67.949	% of phytoplankton	Seemannshöft
629	2021-12-16	flow cytometry	Seasonal	picoeukaryotes	71.751	% of phytoplankton	Seemannshöft
629	2022-03-02	flow cytometry	Seasonal	picoeukaryotes	54.237	% of phytoplankton	Seemannshöft
629	2022-03-02	flow cytometry	Seasonal	picoeukaryotes	58.025	% of phytoplankton	Seemannshöft
629	2022-03-02	flow cytometry	Seasonal	picoeukaryotes	54.913	% of phytoplankton	Seemannshöft
629	2022-03-02	flow cytometry	Seasonal	picoeukaryotes	61.875	% of phytoplankton	Seemannshöft
629	2022-03-02	flow cytometry	Seasonal	picoeukaryotes	58.108	% of phytoplankton	Seemannshöft
633	2021-08-29	flow cytometry	Seasonal	picoeukaryotes	37.668	% of phytoplankton	Ostetal
633	2021-08-29	flow cytometry	Seasonal	picoeukaryotes	37.909	% of phytoplankton	Ostetal
633	2021-08-29	flow cytometry	Seasonal	picoeukaryotes	39.8	% of phytoplankton	Ostetal
633	2021-08-29	flow cytometry	Seasonal	picoeukaryotes	41.795	% of phytoplankton	Ostetal
633	2021-08-29	flow cytometry	Seasonal	picoeukaryotes	41.952	% of phytoplankton	Ostetal
633	2021-08-29	flow cytometry	Seasonal	picoeukaryotes	44.106	% of phytoplankton	Ostetal
633	2021-08-29	flow cytometry	Seasonal	picoeukaryotes	43.324	% of phytoplankton	Ostetal
633	2021-08-29	flow cytometry	Seasonal	picoeukaryotes	43.095	% of phytoplankton	Ostetal
633	2021-08-29	flow cytometry	Seasonal	picoeukaryotes	41.512	% of phytoplankton	Ostetal
633	2021-08-29	flow cytometry	Seasonal	picoeukaryotes	33.866	% of phytoplankton	Ostetal
633	2021-08-29	flow cytometry	Seasonal	picoeukaryotes	39.706	% of phytoplankton	Ostetal
633	2021-08-29	flow cytometry	Seasonal	picoeukaryotes	38.265	% of phytoplankton	Ostetal
633	2021-08-29	flow cytometry	Seasonal	picoeukaryotes	36.662	% of phytoplankton	Ostetal
633	2021-08-29	flow cytometry	Seasonal	picoeukaryotes	36.671	% of phytoplankton	Ostetal
633	2021-08-29	flow cytometry	Seasonal	picoeukaryotes	38.168	% of phytoplankton	Ostetal
633	2021-08-29	flow cytometry	Seasonal	picoeukaryotes	36.243	% of phytoplankton	Ostetal
633	2021-08-29	flow cytometry	Seasonal	picoeukaryotes	39.599	% of phytoplankton	Ostetal
633	2021-08-29	flow cytometry	Seasonal	picoeukaryotes	35.466	% of phytoplankton	Ostetal
633	2022-02-28	flow cytometry	Seasonal	picoeukaryotes	61.111	% of phytoplankton	Prandtl
633	2022-02-28	flow cytometry	Seasonal	picoeukaryotes	61.616	% of phytoplankton	Prandtl
633	2022-02-28	flow cytometry	Seasonal	picoeukaryotes	58.974	% of phytoplankton	Prandtl
633	2022-02-28	flow cytometry	Seasonal	picoeukaryotes	63.014	% of phytoplankton	Prandtl
633	2022-02-28	flow cytometry	Seasonal	picoeukaryotes	64.773	% of phytoplankton	Prandtl
633	2022-03-12	flow cytometry	Seasonal	picoeukaryotes	48.955	% of phytoplankton	Ostetal
633	2022-03-12	flow cytometry	Seasonal	picoeukaryotes	44.695	% of phytoplankton	Ostetal
633	2022-03-12	flow cytometry	Seasonal	picoeukaryotes	49.704	% of phytoplankton	Ostetal
633	2022-03-12	flow cytometry	Seasonal	picoeukaryotes	46.264	% of phytoplankton	Ostetal
633	2022-03-12	flow cytometry	Seasonal	picoeukaryotes	49.191	% of phytoplankton	Ostetal
633	2022-03-12	flow cytometry	Seasonal	picoeukaryotes	45.092	% of phytoplankton	Ostetal
633	2022-03-12	flow cytometry	Seasonal	picoeukaryotes	53.239	% of phytoplankton	Ostetal
633	2022-03-12	flow cytometry	Seasonal	picoeukaryotes	45.875	% of phytoplankton	Ostetal
633	2022-03-12	flow cytometry	Seasonal	picoeukaryotes	51.713	% of phytoplankton	Ostetal
633	2022-03-12	flow cytometry	Seasonal	picoeukaryotes	44	% of phytoplankton	Ostetal
629	2022-04-01	flow cytometry	Seasonal	picoeukaryotes	47.702	% of phytoplankton	Seemannshöft
629	2022-04-01	flow cytometry	Seasonal	picoeukaryotes	49.607	% of phytoplankton	Seemannshöft
629	2022-04-01	flow cytometry	Seasonal	picoeukaryotes	49.638	% of phytoplankton	Seemannshöft
629	2022-04-01	flow cytometry	Seasonal	picoeukaryotes	44.825	% of phytoplankton	Seemannshöft
629	2022-04-01	flow cytometry	Seasonal	picoeukaryotes	46.676	% of phytoplankton	Seemannshöft
629	2022-04-13	flow cytometry	Seasonal	picoeukaryotes	66.71	% of phytoplankton	Seemannshöft
629	2022-04-13	flow cytometry	Seasonal	picoeukaryotes	66.75	% of phytoplankton	Seemannshöft
629	2022-04-13	flow cytometry	Seasonal	picoeukaryotes	71.591	% of phytoplankton	Seemannshöft
629	2022-04-13	flow cytometry	Seasonal	picoeukaryotes	68.103	% of phytoplankton	Seemannshöft
629	2022-04-13	flow cytometry	Seasonal	picoeukaryotes	67.742	% of phytoplankton	Seemannshöft
629	2022-04-28	flow cytometry	Seasonal	picoeukaryotes	60.509	% of phytoplankton	Seemannshöft
629	2022-04-28	flow cytometry	Seasonal	picoeukaryotes	61.02	% of phytoplankton	Seemannshöft
629	2022-04-28	flow cytometry	Seasonal	picoeukaryotes	61.36	% of phytoplankton	Seemannshöft
629	2022-04-28	flow cytometry	Seasonal	picoeukaryotes	60.301	% of phytoplankton	Seemannshöft
629	2022-04-28	flow cytometry	Seasonal	picoeukaryotes	60.367	% of phytoplankton	Seemannshöft
633	2022-05-22	flow cytometry	Seasonal	picoeukaryotes	49.618	% of phytoplankton	Prandtl
633	2022-05-22	flow cytometry	Seasonal	picoeukaryotes	35.784	% of phytoplankton	Prandtl
633	2022-05-22	flow cytometry	Seasonal	picoeukaryotes	35.789	% of phytoplankton	Prandtl
633	2022-05-22	flow cytometry	Seasonal	picoeukaryotes	53.125	% of phytoplankton	Prandtl
633	2022-05-22	flow cytometry	Seasonal	picoeukaryotes	42.484	% of phytoplankton	Prandtl
633	2022-06-20	flow cytometry	Seasonal	picoeukaryotes	56.085	% of phytoplankton	Prandtl
633	2022-06-20	flow cytometry	Seasonal	picoeukaryotes	46.437	% of phytoplankton	Prandtl
633	2022-06-20	flow cytometry	Seasonal	picoeukaryotes	43.147	% of phytoplankton	Prandtl
633	2022-06-20	flow cytometry	Seasonal	picoeukaryotes	48.395	% of phytoplankton	Prandtl
633	2022-06-20	flow cytometry	Seasonal	picoeukaryotes	54.4	% of phytoplankton	Prandtl
633	2021-05-07	flow cytometry	Seasonal	picocyanobacteria	11.36	% of phytoplankton	Prandtl
633	2021-05-07	flow cytometry	Seasonal	picocyanobacteria	9.489	% of phytoplankton	Prandtl
633	2021-05-07	flow cytometry	Seasonal	picocyanobacteria	9.379	% of phytoplankton	Prandtl
633	2021-07-30	flow cytometry	Seasonal	picocyanobacteria	37.576	% of phytoplankton	Prandtl
633	2021-07-30	flow cytometry	Seasonal	picocyanobacteria	42.652	% of phytoplankton	Prandtl
633	2021-07-30	flow cytometry	Seasonal	picocyanobacteria	41.347	% of phytoplankton	Prandtl
629	2021-11-22	flow cytometry	Seasonal	picocyanobacteria	11.184	% of phytoplankton	Seemannshöft
629	2021-11-22	flow cytometry	Seasonal	picocyanobacteria	11.688	% of phytoplankton	Seemannshöft
629	2021-11-22	flow cytometry	Seasonal	picocyanobacteria	8.442	% of phytoplankton	Seemannshöft
629	2021-11-22	flow cytometry	Seasonal	picocyanobacteria	11.585	% of phytoplankton	Seemannshöft
629	2021-11-22	flow cytometry	Seasonal	picocyanobacteria	12.422	% of phytoplankton	Seemannshöft
629	2021-11-03	flow cytometry	Seasonal	picocyanobacteria	8.075	% of phytoplankton	Seemannshöft
629	2021-11-03	flow cytometry	Seasonal	picocyanobacteria	5.339	% of phytoplankton	Seemannshöft
629	2021-11-03	flow cytometry	Seasonal	picocyanobacteria	6.579	% of phytoplankton	Seemannshöft
629	2021-11-03	flow cytometry	Seasonal	picocyanobacteria	5.069	% of phytoplankton	Seemannshöft
629	2021-11-03	flow cytometry	Seasonal	picocyanobacteria	8.315	% of phytoplankton	Seemannshöft
629	2021-12-02	flow cytometry	Seasonal	picocyanobacteria	17.881	% of phytoplankton	Seemannshöft
629	2021-12-02	flow cytometry	Seasonal	picocyanobacteria	18.321	% of phytoplankton	Seemannshöft
629	2021-12-02	flow cytometry	Seasonal	picocyanobacteria	13.455	% of phytoplankton	Seemannshöft
629	2021-12-02	flow cytometry	Seasonal	picocyanobacteria	13.734	% of phytoplankton	Seemannshöft
629	2021-12-02	flow cytometry	Seasonal	picocyanobacteria	11.111	% of phytoplankton	Seemannshöft
629	2022-01-20	flow cytometry	Seasonal	picocyanobacteria	17.16	% of phytoplankton	Seemannshöft
629	2022-01-20	flow cytometry	Seasonal	picocyanobacteria	18.182	% of phytoplankton	Seemannshöft
629	2022-01-20	flow cytometry	Seasonal	picocyanobacteria	15.862	% of phytoplankton	Seemannshöft
629	2022-01-20	flow cytometry	Seasonal	picocyanobacteria	22.876	% of phytoplankton	Seemannshöft
629	2022-01-20	flow cytometry	Seasonal	picocyanobacteria	16.265	% of phytoplankton	Seemannshöft
629	2022-02-03	flow cytometry	Seasonal	picocyanobacteria	14.433	% of phytoplankton	Seemannshöft
629	2022-02-03	flow cytometry	Seasonal	picocyanobacteria	14.667	% of phytoplankton	Seemannshöft
629	2022-02-03	flow cytometry	Seasonal	picocyanobacteria	11.321	% of phytoplankton	Seemannshöft
629	2022-02-03	flow cytometry	Seasonal	picocyanobacteria	8.387	% of phytoplankton	Seemannshöft
629	2022-02-03	flow cytometry	Seasonal	picocyanobacteria	9.804	% of phytoplankton	Seemannshöft
629	2021-10-06	flow cytometry	Seasonal	picocyanobacteria	30.968	% of phytoplankton	Seemannshöft
629	2021-10-06	flow cytometry	Seasonal	picocyanobacteria	28.693	% of phytoplankton	Seemannshöft
629	2021-10-06	flow cytometry	Seasonal	picocyanobacteria	30.29	% of phytoplankton	Seemannshöft
629	2021-10-06	flow cytometry	Seasonal	picocyanobacteria	30.948	% of phytoplankton	Seemannshöft
629	2021-10-06	flow cytometry	Seasonal	picocyanobacteria	28.378	% of phytoplankton	Seemannshöft
623	2021-10-13	flow cytometry	Seasonal	picocyanobacteria	19.886	% of phytoplankton	Dockland
623	2021-10-13	flow cytometry	Seasonal	picocyanobacteria	39.697	% of phytoplankton	Dockland
623	2021-10-13	flow cytometry	Seasonal	picocyanobacteria	23.028	% of phytoplankton	Dockland
623	2021-10-13	flow cytometry	Seasonal	picocyanobacteria	18.809	% of phytoplankton	Dockland
623	2021-10-13	flow cytometry	Seasonal	picocyanobacteria	23.476	% of phytoplankton	Dockland
623	2021-10-14	flow cytometry	Seasonal	picocyanobacteria	19.639	% of phytoplankton	Dockland
623	2021-10-14	flow cytometry	Seasonal	picocyanobacteria	23.278	% of phytoplankton	Dockland
623	2021-10-14	flow cytometry	Seasonal	picocyanobacteria	19.604	% of phytoplankton	Dockland
623	2021-10-14	flow cytometry	Seasonal	picocyanobacteria	19.956	% of phytoplankton	Dockland
623	2021-10-14	flow cytometry	Seasonal	picocyanobacteria	19.74	% of phytoplankton	Dockland
623	2021-10-21	flow cytometry	Seasonal	picocyanobacteria	10.825	% of phytoplankton	Dockland
623	2021-10-21	flow cytometry	Seasonal	picocyanobacteria	13.518	% of phytoplankton	Dockland
623	2021-10-21	flow cytometry	Seasonal	picocyanobacteria	11.576	% of phytoplankton	Dockland
623	2021-10-21	flow cytometry	Seasonal	picocyanobacteria	9.431	% of phytoplankton	Dockland
623	2021-10-21	flow cytometry	Seasonal	picocyanobacteria	9.217	% of phytoplankton	Dockland
629	2021-10-21	flow cytometry	Seasonal	picocyanobacteria	10.234	% of phytoplankton	Seemannshöft
629	2021-10-21	flow cytometry	Seasonal	picocyanobacteria	11.266	% of phytoplankton	Seemannshöft
629	2021-10-21	flow cytometry	Seasonal	picocyanobacteria	14.467	% of phytoplankton	Seemannshöft
629	2021-10-21	flow cytometry	Seasonal	picocyanobacteria	11.644	% of phytoplankton	Seemannshöft
629	2021-10-21	flow cytometry	Seasonal	picocyanobacteria	10.322	% of phytoplankton	Seemannshöft
623	2021-07-23	flow cytometry	Seasonal	picocyanobacteria	27.551	% of phytoplankton	Dockland
623	2021-07-23	flow cytometry	Seasonal	picocyanobacteria	25.024	% of phytoplankton	Dockland
623	2021-07-23	flow cytometry	Seasonal	picocyanobacteria	30.75	% of phytoplankton	Dockland
623	2021-10-07	flow cytometry	Seasonal	picocyanobacteria	22.517	% of phytoplankton	Dockland
623	2021-10-07	flow cytometry	Seasonal	picocyanobacteria	22.819	% of phytoplankton	Dockland
623	2021-10-07	flow cytometry	Seasonal	picocyanobacteria	20.424	% of phytoplankton	Dockland
623	2021-10-07	flow cytometry	Seasonal	picocyanobacteria	24.089	% of phytoplankton	Dockland
623	2021-10-07	flow cytometry	Seasonal	picocyanobacteria	25.738	% of phytoplankton	Dockland
629	2021-11-18	flow cytometry	Seasonal	picocyanobacteria	14.76	% of phytoplankton	Seemannshöft
629	2021-11-18	flow cytometry	Seasonal	picocyanobacteria	12.891	% of phytoplankton	Seemannshöft
629	2021-11-18	flow cytometry	Seasonal	picocyanobacteria	11.111	% of phytoplankton	Seemannshöft
629	2021-11-18	flow cytometry	Seasonal	picocyanobacteria	18.819	% of phytoplankton	Seemannshöft
629	2021-11-18	flow cytometry	Seasonal	picocyanobacteria	15.385	% of phytoplankton	Seemannshöft
629	2021-12-16	flow cytometry	Seasonal	picocyanobacteria	11.801	% of phytoplankton	Seemannshöft
629	2021-12-16	flow cytometry	Seasonal	picocyanobacteria	16.162	% of phytoplankton	Seemannshöft
629	2021-12-16	flow cytometry	Seasonal	picocyanobacteria	16.327	% of phytoplankton	Seemannshöft
629	2021-12-16	flow cytometry	Seasonal	picocyanobacteria	12.821	% of phytoplankton	Seemannshöft
629	2021-12-16	flow cytometry	Seasonal	picocyanobacteria	14.124	% of phytoplankton	Seemannshöft
629	2022-03-02	flow cytometry	Seasonal	picocyanobacteria	8.475	% of phytoplankton	Seemannshöft
629	2022-03-02	flow cytometry	Seasonal	picocyanobacteria	11.111	% of phytoplankton	Seemannshöft
629	2022-03-02	flow cytometry	Seasonal	picocyanobacteria	4.046	% of phytoplankton	Seemannshöft
629	2022-03-02	flow cytometry	Seasonal	picocyanobacteria	11.875	% of phytoplankton	Seemannshöft
629	2022-03-02	flow cytometry	Seasonal	picocyanobacteria	11.486	% of phytoplankton	Seemannshöft
633	2021-08-29	flow cytometry	Seasonal	picocyanobacteria	29.088	% of phytoplankton	Ostetal
633	2021-08-29	flow cytometry	Seasonal	picocyanobacteria	31.108	% of phytoplankton	Ostetal
633	2021-08-29	flow cytometry	Seasonal	picocyanobacteria	30.914	% of phytoplankton	Ostetal
633	2021-08-29	flow cytometry	Seasonal	picocyanobacteria	28.571	% of phytoplankton	Ostetal
633	2021-08-29	flow cytometry	Seasonal	picocyanobacteria	28.771	% of phytoplankton	Ostetal
633	2021-08-29	flow cytometry	Seasonal	picocyanobacteria	28.264	% of phytoplankton	Ostetal
633	2021-08-29	flow cytometry	Seasonal	picocyanobacteria	29.428	% of phytoplankton	Ostetal
633	2021-08-29	flow cytometry	Seasonal	picocyanobacteria	27.143	% of phytoplankton	Ostetal
633	2021-08-29	flow cytometry	Seasonal	picocyanobacteria	27.558	% of phytoplankton	Ostetal
633	2021-08-29	flow cytometry	Seasonal	picocyanobacteria	34.302	% of phytoplankton	Ostetal
633	2021-08-29	flow cytometry	Seasonal	picocyanobacteria	35.027	% of phytoplankton	Ostetal
633	2021-08-29	flow cytometry	Seasonal	picocyanobacteria	32.575	% of phytoplankton	Ostetal
633	2021-08-29	flow cytometry	Seasonal	picocyanobacteria	34.128	% of phytoplankton	Ostetal
633	2021-08-29	flow cytometry	Seasonal	picocyanobacteria	32.158	% of phytoplankton	Ostetal
633	2021-08-29	flow cytometry	Seasonal	picocyanobacteria	33.893	% of phytoplankton	Ostetal
633	2021-08-29	flow cytometry	Seasonal	picocyanobacteria	31.614	% of phytoplankton	Ostetal
633	2021-08-29	flow cytometry	Seasonal	picocyanobacteria	31.433	% of phytoplankton	Ostetal
633	2021-08-29	flow cytometry	Seasonal	picocyanobacteria	35.605	% of phytoplankton	Ostetal
633	2022-02-28	flow cytometry	Seasonal	picocyanobacteria	7.143	% of phytoplankton	Prandtl
633	2022-02-28	flow cytometry	Seasonal	picocyanobacteria	21.212	% of phytoplankton	Prandtl
633	2022-02-28	flow cytometry	Seasonal	picocyanobacteria	14.103	% of phytoplankton	Prandtl
633	2022-02-28	flow cytometry	Seasonal	picocyanobacteria	19.178	% of phytoplankton	Prandtl
633	2022-02-28	flow cytometry	Seasonal	picocyanobacteria	17.045	% of phytoplankton	Prandtl
633	2022-03-12	flow cytometry	Seasonal	picocyanobacteria	7.463	% of phytoplankton	Ostetal
633	2022-03-12	flow cytometry	Seasonal	picocyanobacteria	9.003	% of phytoplankton	Ostetal
633	2022-03-12	flow cytometry	Seasonal	picocyanobacteria	5.325	% of phytoplankton	Ostetal
633	2022-03-12	flow cytometry	Seasonal	picocyanobacteria	10.345	% of phytoplankton	Ostetal
633	2022-03-12	flow cytometry	Seasonal	picocyanobacteria	11.003	% of phytoplankton	Ostetal
633	2022-03-12	flow cytometry	Seasonal	picocyanobacteria	7.669	% of phytoplankton	Ostetal
633	2022-03-12	flow cytometry	Seasonal	picocyanobacteria	9.296	% of phytoplankton	Ostetal
633	2022-03-12	flow cytometry	Seasonal	picocyanobacteria	8.251	% of phytoplankton	Ostetal
633	2022-03-12	flow cytometry	Seasonal	picocyanobacteria	9.034	% of phytoplankton	Ostetal
633	2022-03-12	flow cytometry	Seasonal	picocyanobacteria	7.714	% of phytoplankton	Ostetal
629	2022-04-01	flow cytometry	Seasonal	picocyanobacteria	7.44	% of phytoplankton	Seemannshöft
629	2022-04-01	flow cytometry	Seasonal	picocyanobacteria	5.739	% of phytoplankton	Seemannshöft
629	2022-04-01	flow cytometry	Seasonal	picocyanobacteria	6.44	% of phytoplankton	Seemannshöft
629	2022-04-01	flow cytometry	Seasonal	picocyanobacteria	5.734	% of phytoplankton	Seemannshöft
629	2022-04-01	flow cytometry	Seasonal	picocyanobacteria	6.076	% of phytoplankton	Seemannshöft
629	2022-04-13	flow cytometry	Seasonal	picocyanobacteria	5.45	% of phytoplankton	Seemannshöft
629	2022-04-13	flow cytometry	Seasonal	picocyanobacteria	4.988	% of phytoplankton	Seemannshöft
629	2022-04-13	flow cytometry	Seasonal	picocyanobacteria	3.896	% of phytoplankton	Seemannshöft
629	2022-04-13	flow cytometry	Seasonal	picocyanobacteria	4.722	% of phytoplankton	Seemannshöft
629	2022-04-13	flow cytometry	Seasonal	picocyanobacteria	5.211	% of phytoplankton	Seemannshöft
629	2022-04-28	flow cytometry	Seasonal	picocyanobacteria	5.467	% of phytoplankton	Seemannshöft
629	2022-04-28	flow cytometry	Seasonal	picocyanobacteria	6.831	% of phytoplankton	Seemannshöft
629	2022-04-28	flow cytometry	Seasonal	picocyanobacteria	8.05	% of phytoplankton	Seemannshöft
629	2022-04-28	flow cytometry	Seasonal	picocyanobacteria	7.432	% of phytoplankton	Seemannshöft
629	2022-04-28	flow cytometry	Seasonal	picocyanobacteria	7.787	% of phytoplankton	Seemannshöft
633	2022-05-22	flow cytometry	Seasonal	picocyanobacteria	16.794	% of phytoplankton	Prandtl
633	2022-05-22	flow cytometry	Seasonal	picocyanobacteria	19.608	% of phytoplankton	Prandtl
633	2022-05-22	flow cytometry	Seasonal	picocyanobacteria	15.263	% of phytoplankton	Prandtl
633	2022-05-22	flow cytometry	Seasonal	picocyanobacteria	18.75	% of phytoplankton	Prandtl
633	2022-05-22	flow cytometry	Seasonal	picocyanobacteria	18.954	% of phytoplankton	Prandtl
633	2022-06-20	flow cytometry	Seasonal	picocyanobacteria	14.286	% of phytoplankton	Prandtl
633	2022-06-20	flow cytometry	Seasonal	picocyanobacteria	13.333	% of phytoplankton	Prandtl
633	2022-06-20	flow cytometry	Seasonal	picocyanobacteria	13.198	% of phytoplankton	Prandtl
633	2022-06-20	flow cytometry	Seasonal	picocyanobacteria	13.086	% of phytoplankton	Prandtl
633	2022-06-20	flow cytometry	Seasonal	picocyanobacteria	11.2	% of phytoplankton	Prandtl
609	2021-05-07	flow cytometry	Spatial	picophytoplankton	41.4	1000 cells/ ml	Prandtl
609	2021-05-07	flow cytometry	Spatial	picophytoplankton	42.75	1000 cells/ ml	Prandtl
609	2021-05-07	flow cytometry	Spatial	picophytoplankton	40.75	1000 cells/ ml	Prandtl
633	2021-05-07	flow cytometry	Spatial	picophytoplankton	22.5	1000 cells/ ml	Prandtl
633	2021-05-07	flow cytometry	Spatial	picophytoplankton	21.75	1000 cells/ ml	Prandtl
633	2021-05-07	flow cytometry	Spatial	picophytoplankton	23.7	1000 cells/ ml	Prandtl
665	2021-05-07	flow cytometry	Spatial	picophytoplankton	21	1000 cells/ ml	Prandtl
665	2021-05-07	flow cytometry	Spatial	picophytoplankton	22.5	1000 cells/ ml	Prandtl
665	2021-05-07	flow cytometry	Spatial	picophytoplankton	21.4	1000 cells/ ml	Prandtl
692	2021-05-08	flow cytometry	Spatial	picophytoplankton	15.95	1000 cells/ ml	Prandtl
692	2021-05-08	flow cytometry	Spatial	picophytoplankton	16.1	1000 cells/ ml	Prandtl
692	2021-05-08	flow cytometry	Spatial	picophytoplankton	15.8	1000 cells/ ml	Prandtl
713	2021-05-08	flow cytometry	Spatial	picophytoplankton	9.3	1000 cells/ ml	Prandtl
713	2021-05-08	flow cytometry	Spatial	picophytoplankton	10	1000 cells/ ml	Prandtl
713	2021-05-08	flow cytometry	Spatial	picophytoplankton	8.7	1000 cells/ ml	Prandtl
651	2021-05-07	flow cytometry	Spatial	picophytoplankton	24.4	1000 cells/ ml	Prandtl
651	2021-05-07	flow cytometry	Spatial	picophytoplankton	24.35	1000 cells/ ml	Prandtl
651	2021-05-07	flow cytometry	Spatial	picophytoplankton	22.4	1000 cells/ ml	Prandtl
609	2021-07-29	flow cytometry	Spatial	picophytoplankton	64.65	1000 cells/ ml	Prandtl
609	2021-07-29	flow cytometry	Spatial	picophytoplankton	61.35	1000 cells/ ml	Prandtl
609	2021-07-29	flow cytometry	Spatial	picophytoplankton	64.45	1000 cells/ ml	Prandtl
692	2021-07-30	flow cytometry	Spatial	picophytoplankton	29.1	1000 cells/ ml	Prandtl
692	2021-07-30	flow cytometry	Spatial	picophytoplankton	30.2	1000 cells/ ml	Prandtl
692	2021-07-30	flow cytometry	Spatial	picophytoplankton	30.5	1000 cells/ ml	Prandtl
713	2021-07-30	flow cytometry	Spatial	picophytoplankton	19.55	1000 cells/ ml	Prandtl
713	2021-07-30	flow cytometry	Spatial	picophytoplankton	19	1000 cells/ ml	Prandtl
713	2021-07-30	flow cytometry	Spatial	picophytoplankton	19.85	1000 cells/ ml	Prandtl
633	2021-07-30	flow cytometry	Spatial	picophytoplankton	35.7	1000 cells/ ml	Prandtl
633	2021-07-30	flow cytometry	Spatial	picophytoplankton	36.55	1000 cells/ ml	Prandtl
633	2021-07-30	flow cytometry	Spatial	picophytoplankton	38.6	1000 cells/ ml	Prandtl
665	2021-07-30	flow cytometry	Spatial	picophytoplankton	27.65	1000 cells/ ml	Prandtl
665	2021-07-30	flow cytometry	Spatial	picophytoplankton	26.05	1000 cells/ ml	Prandtl
665	2021-07-30	flow cytometry	Spatial	picophytoplankton	24.1	1000 cells/ ml	Prandtl
609	2022-02-28	flow cytometry	Spatial	picophytoplankton	3.05	1000 cells/ ml	Prandtl
609	2022-02-28	flow cytometry	Spatial	picophytoplankton	3.45	1000 cells/ ml	Prandtl
609	2022-02-28	flow cytometry	Spatial	picophytoplankton	4.85	1000 cells/ ml	Prandtl
609	2022-02-28	flow cytometry	Spatial	picophytoplankton	2.9	1000 cells/ ml	Prandtl
609	2022-02-28	flow cytometry	Spatial	picophytoplankton	3.75	1000 cells/ ml	Prandtl
633	2022-02-28	flow cytometry	Spatial	picophytoplankton	4.3	1000 cells/ ml	Prandtl
633	2022-02-28	flow cytometry	Spatial	picophytoplankton	4.05	1000 cells/ ml	Prandtl
633	2022-02-28	flow cytometry	Spatial	picophytoplankton	2.85	1000 cells/ ml	Prandtl
633	2022-02-28	flow cytometry	Spatial	picophytoplankton	3	1000 cells/ ml	Prandtl
633	2022-02-28	flow cytometry	Spatial	picophytoplankton	3.6	1000 cells/ ml	Prandtl
651	2022-02-28	flow cytometry	Spatial	picophytoplankton	5.4	1000 cells/ ml	Prandtl
651	2022-02-28	flow cytometry	Spatial	picophytoplankton	4.8	1000 cells/ ml	Prandtl
651	2022-02-28	flow cytometry	Spatial	picophytoplankton	4.75	1000 cells/ ml	Prandtl
651	2022-02-28	flow cytometry	Spatial	picophytoplankton	4.25	1000 cells/ ml	Prandtl
651	2022-02-28	flow cytometry	Spatial	picophytoplankton	4.95	1000 cells/ ml	Prandtl
665	2022-02-28	flow cytometry	Spatial	picophytoplankton	5.7	1000 cells/ ml	Prandtl
665	2022-02-28	flow cytometry	Spatial	picophytoplankton	4.6	1000 cells/ ml	Prandtl
665	2022-02-28	flow cytometry	Spatial	picophytoplankton	4.05	1000 cells/ ml	Prandtl
665	2022-02-28	flow cytometry	Spatial	picophytoplankton	4.35	1000 cells/ ml	Prandtl
665	2022-02-28	flow cytometry	Spatial	picophytoplankton	4	1000 cells/ ml	Prandtl
692	2022-02-28	flow cytometry	Spatial	picophytoplankton	8	1000 cells/ ml	Prandtl
692	2022-02-28	flow cytometry	Spatial	picophytoplankton	10.2	1000 cells/ ml	Prandtl
692	2022-02-28	flow cytometry	Spatial	picophytoplankton	7.3	1000 cells/ ml	Prandtl
692	2022-02-28	flow cytometry	Spatial	picophytoplankton	5.9	1000 cells/ ml	Prandtl
692	2022-02-28	flow cytometry	Spatial	picophytoplankton	5.85	1000 cells/ ml	Prandtl
713	2022-02-28	flow cytometry	Spatial	picophytoplankton	9.7	1000 cells/ ml	Prandtl
713	2022-02-28	flow cytometry	Spatial	picophytoplankton	8.85	1000 cells/ ml	Prandtl
713	2022-02-28	flow cytometry	Spatial	picophytoplankton	9.35	1000 cells/ ml	Prandtl
713	2022-02-28	flow cytometry	Spatial	picophytoplankton	5.6	1000 cells/ ml	Prandtl
713	2022-02-28	flow cytometry	Spatial	picophytoplankton	6.55	1000 cells/ ml	Prandtl
609	2022-05-22	flow cytometry	Spatial	picophytoplankton	13.35	1000 cells/ ml	Prandtl
609	2022-05-22	flow cytometry	Spatial	picophytoplankton	13.8	1000 cells/ ml	Prandtl
609	2022-05-22	flow cytometry	Spatial	picophytoplankton	12.3	1000 cells/ ml	Prandtl
609	2022-05-22	flow cytometry	Spatial	picophytoplankton	14.45	1000 cells/ ml	Prandtl
609	2022-05-22	flow cytometry	Spatial	picophytoplankton	15.2	1000 cells/ ml	Prandtl
692	2022-05-22	flow cytometry	Spatial	picophytoplankton	4.05	1000 cells/ ml	Prandtl
692	2022-05-22	flow cytometry	Spatial	picophytoplankton	4.75	1000 cells/ ml	Prandtl
692	2022-05-22	flow cytometry	Spatial	picophytoplankton	5.4	1000 cells/ ml	Prandtl
692	2022-05-22	flow cytometry	Spatial	picophytoplankton	4.8	1000 cells/ ml	Prandtl
692	2022-05-22	flow cytometry	Spatial	picophytoplankton	5.2	1000 cells/ ml	Prandtl
633	2022-05-22	flow cytometry	Spatial	picophytoplankton	4.35	1000 cells/ ml	Prandtl
633	2022-05-22	flow cytometry	Spatial	picophytoplankton	5.65	1000 cells/ ml	Prandtl
633	2022-05-22	flow cytometry	Spatial	picophytoplankton	4.8	1000 cells/ ml	Prandtl
633	2022-05-22	flow cytometry	Spatial	picophytoplankton	2.3	1000 cells/ ml	Prandtl
633	2022-05-22	flow cytometry	Spatial	picophytoplankton	4.65	1000 cells/ ml	Prandtl
713	2022-05-22	flow cytometry	Spatial	picophytoplankton	4.25	1000 cells/ ml	Prandtl
713	2022-05-22	flow cytometry	Spatial	picophytoplankton	5.1	1000 cells/ ml	Prandtl
713	2022-05-22	flow cytometry	Spatial	picophytoplankton	5.4	1000 cells/ ml	Prandtl
713	2022-05-22	flow cytometry	Spatial	picophytoplankton	4.5	1000 cells/ ml	Prandtl
713	2022-05-22	flow cytometry	Spatial	picophytoplankton	4.5	1000 cells/ ml	Prandtl
651	2022-05-22	flow cytometry	Spatial	picophytoplankton	4.05	1000 cells/ ml	Prandtl
651	2022-05-22	flow cytometry	Spatial	picophytoplankton	6.15	1000 cells/ ml	Prandtl
651	2022-05-22	flow cytometry	Spatial	picophytoplankton	3.1	1000 cells/ ml	Prandtl
651	2022-05-22	flow cytometry	Spatial	picophytoplankton	5.7	1000 cells/ ml	Prandtl
651	2022-05-22	flow cytometry	Spatial	picophytoplankton	5.95	1000 cells/ ml	Prandtl
665	2022-05-22	flow cytometry	Spatial	picophytoplankton	8.85	1000 cells/ ml	Prandtl
665	2022-05-22	flow cytometry	Spatial	picophytoplankton	8.85	1000 cells/ ml	Prandtl
665	2022-05-22	flow cytometry	Spatial	picophytoplankton	8.7	1000 cells/ ml	Prandtl
665	2022-05-22	flow cytometry	Spatial	picophytoplankton	10.8	1000 cells/ ml	Prandtl
665	2022-05-22	flow cytometry	Spatial	picophytoplankton	6.15	1000 cells/ ml	Prandtl
609	2022-06-20	flow cytometry	Spatial	picophytoplankton	122.9	1000 cells/ ml	Prandtl
609	2022-06-20	flow cytometry	Spatial	picophytoplankton	116.2	1000 cells/ ml	Prandtl
609	2022-06-20	flow cytometry	Spatial	picophytoplankton	113.65	1000 cells/ ml	Prandtl
609	2022-06-20	flow cytometry	Spatial	picophytoplankton	108.4	1000 cells/ ml	Prandtl
609	2022-06-20	flow cytometry	Spatial	picophytoplankton	110.7	1000 cells/ ml	Prandtl
692	2022-06-20	flow cytometry	Spatial	picophytoplankton	11.4	1000 cells/ ml	Prandtl
692	2022-06-20	flow cytometry	Spatial	picophytoplankton	11.45	1000 cells/ ml	Prandtl
692	2022-06-20	flow cytometry	Spatial	picophytoplankton	11.1	1000 cells/ ml	Prandtl
692	2022-06-20	flow cytometry	Spatial	picophytoplankton	10.7	1000 cells/ ml	Prandtl
692	2022-06-20	flow cytometry	Spatial	picophytoplankton	11.75	1000 cells/ ml	Prandtl
633	2022-06-20	flow cytometry	Spatial	picophytoplankton	13.2	1000 cells/ ml	Prandtl
633	2022-06-20	flow cytometry	Spatial	picophytoplankton	13	1000 cells/ ml	Prandtl
633	2022-06-20	flow cytometry	Spatial	picophytoplankton	11.05	1000 cells/ ml	Prandtl
633	2022-06-20	flow cytometry	Spatial	picophytoplankton	12.4	1000 cells/ ml	Prandtl
633	2022-06-20	flow cytometry	Spatial	picophytoplankton	12.25	1000 cells/ ml	Prandtl
713	2022-06-20	flow cytometry	Spatial	picophytoplankton	29.2	1000 cells/ ml	Prandtl
713	2022-06-20	flow cytometry	Spatial	picophytoplankton	27.3	1000 cells/ ml	Prandtl
713	2022-06-20	flow cytometry	Spatial	picophytoplankton	28.95	1000 cells/ ml	Prandtl
713	2022-06-20	flow cytometry	Spatial	picophytoplankton	26.7	1000 cells/ ml	Prandtl
713	2022-06-20	flow cytometry	Spatial	picophytoplankton	28.8	1000 cells/ ml	Prandtl
651	2022-06-20	flow cytometry	Spatial	picophytoplankton	15.65	1000 cells/ ml	Prandtl
651	2022-06-20	flow cytometry	Spatial	picophytoplankton	16.85	1000 cells/ ml	Prandtl
651	2022-06-20	flow cytometry	Spatial	picophytoplankton	14.35	1000 cells/ ml	Prandtl
651	2022-06-20	flow cytometry	Spatial	picophytoplankton	16.75	1000 cells/ ml	Prandtl
651	2022-06-20	flow cytometry	Spatial	picophytoplankton	15.45	1000 cells/ ml	Prandtl
665	2022-06-20	flow cytometry	Spatial	picophytoplankton	6.8	1000 cells/ ml	Prandtl
665	2022-06-20	flow cytometry	Spatial	picophytoplankton	6.65	1000 cells/ ml	Prandtl
665	2022-06-20	flow cytometry	Spatial	picophytoplankton	6.9	1000 cells/ ml	Prandtl
665	2022-06-20	flow cytometry	Spatial	picophytoplankton	6.5	1000 cells/ ml	Prandtl
665	2022-06-20	flow cytometry	Spatial	picophytoplankton	5.1	1000 cells/ ml	Prandtl
609	2021-05-07	flow cytometry	Spatial	picoeukaryotes	37.35	1000 cells/ ml	Prandtl
609	2021-05-07	flow cytometry	Spatial	picoeukaryotes	37.85	1000 cells/ ml	Prandtl
609	2021-05-07	flow cytometry	Spatial	picoeukaryotes	36.45	1000 cells/ ml	Prandtl
633	2021-05-07	flow cytometry	Spatial	picoeukaryotes	18.75	1000 cells/ ml	Prandtl
633	2021-05-07	flow cytometry	Spatial	picoeukaryotes	18.5	1000 cells/ ml	Prandtl
633	2021-05-07	flow cytometry	Spatial	picoeukaryotes	20.35	1000 cells/ ml	Prandtl
665	2021-05-07	flow cytometry	Spatial	picoeukaryotes	17.15	1000 cells/ ml	Prandtl
665	2021-05-07	flow cytometry	Spatial	picoeukaryotes	18	1000 cells/ ml	Prandtl
665	2021-05-07	flow cytometry	Spatial	picoeukaryotes	17.2	1000 cells/ ml	Prandtl
692	2021-05-08	flow cytometry	Spatial	picoeukaryotes	12.9	1000 cells/ ml	Prandtl
692	2021-05-08	flow cytometry	Spatial	picoeukaryotes	12.8	1000 cells/ ml	Prandtl
692	2021-05-08	flow cytometry	Spatial	picoeukaryotes	12.2	1000 cells/ ml	Prandtl
713	2021-05-08	flow cytometry	Spatial	picoeukaryotes	7.95	1000 cells/ ml	Prandtl
713	2021-05-08	flow cytometry	Spatial	picoeukaryotes	8.25	1000 cells/ ml	Prandtl
713	2021-05-08	flow cytometry	Spatial	picoeukaryotes	7	1000 cells/ ml	Prandtl
651	2021-05-07	flow cytometry	Spatial	picoeukaryotes	18.55	1000 cells/ ml	Prandtl
651	2021-05-07	flow cytometry	Spatial	picoeukaryotes	18.45	1000 cells/ ml	Prandtl
651	2021-05-07	flow cytometry	Spatial	picoeukaryotes	17.75	1000 cells/ ml	Prandtl
609	2021-07-29	flow cytometry	Spatial	picoeukaryotes	30.7	1000 cells/ ml	Prandtl
609	2021-07-29	flow cytometry	Spatial	picoeukaryotes	29.9	1000 cells/ ml	Prandtl
609	2021-07-29	flow cytometry	Spatial	picoeukaryotes	32.25	1000 cells/ ml	Prandtl
692	2021-07-30	flow cytometry	Spatial	picoeukaryotes	18.25	1000 cells/ ml	Prandtl
692	2021-07-30	flow cytometry	Spatial	picoeukaryotes	17.9	1000 cells/ ml	Prandtl
692	2021-07-30	flow cytometry	Spatial	picoeukaryotes	18.4	1000 cells/ ml	Prandtl
713	2021-07-30	flow cytometry	Spatial	picoeukaryotes	11.3	1000 cells/ ml	Prandtl
713	2021-07-30	flow cytometry	Spatial	picoeukaryotes	11.45	1000 cells/ ml	Prandtl
713	2021-07-30	flow cytometry	Spatial	picoeukaryotes	11.1	1000 cells/ ml	Prandtl
633	2021-07-30	flow cytometry	Spatial	picoeukaryotes	20.4	1000 cells/ ml	Prandtl
633	2021-07-30	flow cytometry	Spatial	picoeukaryotes	18.8	1000 cells/ ml	Prandtl
633	2021-07-30	flow cytometry	Spatial	picoeukaryotes	20.95	1000 cells/ ml	Prandtl
665	2021-07-30	flow cytometry	Spatial	picoeukaryotes	15.8	1000 cells/ ml	Prandtl
665	2021-07-30	flow cytometry	Spatial	picoeukaryotes	15.05	1000 cells/ ml	Prandtl
665	2021-07-30	flow cytometry	Spatial	picoeukaryotes	15.05	1000 cells/ ml	Prandtl
609	2022-02-28	flow cytometry	Spatial	picoeukaryotes	2.6	1000 cells/ ml	Prandtl
609	2022-02-28	flow cytometry	Spatial	picoeukaryotes	2.9	1000 cells/ ml	Prandtl
609	2022-02-28	flow cytometry	Spatial	picoeukaryotes	4.25	1000 cells/ ml	Prandtl
609	2022-02-28	flow cytometry	Spatial	picoeukaryotes	2.2	1000 cells/ ml	Prandtl
609	2022-02-28	flow cytometry	Spatial	picoeukaryotes	2.9	1000 cells/ ml	Prandtl
633	2022-02-28	flow cytometry	Spatial	picoeukaryotes	3.85	1000 cells/ ml	Prandtl
633	2022-02-28	flow cytometry	Spatial	picoeukaryotes	3.05	1000 cells/ ml	Prandtl
633	2022-02-28	flow cytometry	Spatial	picoeukaryotes	2.3	1000 cells/ ml	Prandtl
633	2022-02-28	flow cytometry	Spatial	picoeukaryotes	2.3	1000 cells/ ml	Prandtl
633	2022-02-28	flow cytometry	Spatial	picoeukaryotes	2.85	1000 cells/ ml	Prandtl
651	2022-02-28	flow cytometry	Spatial	picoeukaryotes	4.15	1000 cells/ ml	Prandtl
651	2022-02-28	flow cytometry	Spatial	picoeukaryotes	3.65	1000 cells/ ml	Prandtl
651	2022-02-28	flow cytometry	Spatial	picoeukaryotes	3.65	1000 cells/ ml	Prandtl
651	2022-02-28	flow cytometry	Spatial	picoeukaryotes	3.55	1000 cells/ ml	Prandtl
651	2022-02-28	flow cytometry	Spatial	picoeukaryotes	3.85	1000 cells/ ml	Prandtl
665	2022-02-28	flow cytometry	Spatial	picoeukaryotes	4.7	1000 cells/ ml	Prandtl
665	2022-02-28	flow cytometry	Spatial	picoeukaryotes	3.6	1000 cells/ ml	Prandtl
665	2022-02-28	flow cytometry	Spatial	picoeukaryotes	3.25	1000 cells/ ml	Prandtl
665	2022-02-28	flow cytometry	Spatial	picoeukaryotes	3.3	1000 cells/ ml	Prandtl
665	2022-02-28	flow cytometry	Spatial	picoeukaryotes	3.1	1000 cells/ ml	Prandtl
692	2022-02-28	flow cytometry	Spatial	picoeukaryotes	6.5	1000 cells/ ml	Prandtl
692	2022-02-28	flow cytometry	Spatial	picoeukaryotes	8.1	1000 cells/ ml	Prandtl
692	2022-02-28	flow cytometry	Spatial	picoeukaryotes	5.85	1000 cells/ ml	Prandtl
692	2022-02-28	flow cytometry	Spatial	picoeukaryotes	5	1000 cells/ ml	Prandtl
692	2022-02-28	flow cytometry	Spatial	picoeukaryotes	4.7	1000 cells/ ml	Prandtl
713	2022-02-28	flow cytometry	Spatial	picoeukaryotes	7.5	1000 cells/ ml	Prandtl
713	2022-02-28	flow cytometry	Spatial	picoeukaryotes	7.3	1000 cells/ ml	Prandtl
713	2022-02-28	flow cytometry	Spatial	picoeukaryotes	7.45	1000 cells/ ml	Prandtl
713	2022-02-28	flow cytometry	Spatial	picoeukaryotes	4.9	1000 cells/ ml	Prandtl
713	2022-02-28	flow cytometry	Spatial	picoeukaryotes	5.6	1000 cells/ ml	Prandtl
609	2022-05-22	flow cytometry	Spatial	picoeukaryotes	9.55	1000 cells/ ml	Prandtl
609	2022-05-22	flow cytometry	Spatial	picoeukaryotes	9.95	1000 cells/ ml	Prandtl
609	2022-05-22	flow cytometry	Spatial	picoeukaryotes	9.8	1000 cells/ ml	Prandtl
609	2022-05-22	flow cytometry	Spatial	picoeukaryotes	11	1000 cells/ ml	Prandtl
609	2022-05-22	flow cytometry	Spatial	picoeukaryotes	11.4	1000 cells/ ml	Prandtl
692	2022-05-22	flow cytometry	Spatial	picoeukaryotes	3.45	1000 cells/ ml	Prandtl
692	2022-05-22	flow cytometry	Spatial	picoeukaryotes	3.5	1000 cells/ ml	Prandtl
692	2022-05-22	flow cytometry	Spatial	picoeukaryotes	4	1000 cells/ ml	Prandtl
692	2022-05-22	flow cytometry	Spatial	picoeukaryotes	3.45	1000 cells/ ml	Prandtl
692	2022-05-22	flow cytometry	Spatial	picoeukaryotes	4.05	1000 cells/ ml	Prandtl
633	2022-05-22	flow cytometry	Spatial	picoeukaryotes	3.25	1000 cells/ ml	Prandtl
633	2022-05-22	flow cytometry	Spatial	picoeukaryotes	3.65	1000 cells/ ml	Prandtl
633	2022-05-22	flow cytometry	Spatial	picoeukaryotes	3.4	1000 cells/ ml	Prandtl
633	2022-05-22	flow cytometry	Spatial	picoeukaryotes	1.7	1000 cells/ ml	Prandtl
633	2022-05-22	flow cytometry	Spatial	picoeukaryotes	3.25	1000 cells/ ml	Prandtl
713	2022-05-22	flow cytometry	Spatial	picoeukaryotes	2.9	1000 cells/ ml	Prandtl
713	2022-05-22	flow cytometry	Spatial	picoeukaryotes	4	1000 cells/ ml	Prandtl
713	2022-05-22	flow cytometry	Spatial	picoeukaryotes	4.35	1000 cells/ ml	Prandtl
713	2022-05-22	flow cytometry	Spatial	picoeukaryotes	3.3	1000 cells/ ml	Prandtl
713	2022-05-22	flow cytometry	Spatial	picoeukaryotes	3.4	1000 cells/ ml	Prandtl
651	2022-05-22	flow cytometry	Spatial	picoeukaryotes	2.95	1000 cells/ ml	Prandtl
651	2022-05-22	flow cytometry	Spatial	picoeukaryotes	4.8	1000 cells/ ml	Prandtl
651	2022-05-22	flow cytometry	Spatial	picoeukaryotes	2.4	1000 cells/ ml	Prandtl
651	2022-05-22	flow cytometry	Spatial	picoeukaryotes	4.4	1000 cells/ ml	Prandtl
651	2022-05-22	flow cytometry	Spatial	picoeukaryotes	4.65	1000 cells/ ml	Prandtl
665	2022-05-22	flow cytometry	Spatial	picoeukaryotes	6.65	1000 cells/ ml	Prandtl
665	2022-05-22	flow cytometry	Spatial	picoeukaryotes	7.15	1000 cells/ ml	Prandtl
665	2022-05-22	flow cytometry	Spatial	picoeukaryotes	7.1	1000 cells/ ml	Prandtl
665	2022-05-22	flow cytometry	Spatial	picoeukaryotes	8.45	1000 cells/ ml	Prandtl
665	2022-05-22	flow cytometry	Spatial	picoeukaryotes	5.1	1000 cells/ ml	Prandtl
609	2022-06-20	flow cytometry	Spatial	picoeukaryotes	106.95	1000 cells/ ml	Prandtl
609	2022-06-20	flow cytometry	Spatial	picoeukaryotes	102.55	1000 cells/ ml	Prandtl
609	2022-06-20	flow cytometry	Spatial	picoeukaryotes	99.85	1000 cells/ ml	Prandtl
609	2022-06-20	flow cytometry	Spatial	picoeukaryotes	95.3	1000 cells/ ml	Prandtl
609	2022-06-20	flow cytometry	Spatial	picoeukaryotes	97.25	1000 cells/ ml	Prandtl
692	2022-06-20	flow cytometry	Spatial	picoeukaryotes	9.05	1000 cells/ ml	Prandtl
692	2022-06-20	flow cytometry	Spatial	picoeukaryotes	9	1000 cells/ ml	Prandtl
692	2022-06-20	flow cytometry	Spatial	picoeukaryotes	8	1000 cells/ ml	Prandtl
692	2022-06-20	flow cytometry	Spatial	picoeukaryotes	7.75	1000 cells/ ml	Prandtl
692	2022-06-20	flow cytometry	Spatial	picoeukaryotes	9.2	1000 cells/ ml	Prandtl
633	2022-06-20	flow cytometry	Spatial	picoeukaryotes	10.6	1000 cells/ ml	Prandtl
633	2022-06-20	flow cytometry	Spatial	picoeukaryotes	10.1	1000 cells/ ml	Prandtl
633	2022-06-20	flow cytometry	Spatial	picoeukaryotes	8.5	1000 cells/ ml	Prandtl
633	2022-06-20	flow cytometry	Spatial	picoeukaryotes	9.8	1000 cells/ ml	Prandtl
633	2022-06-20	flow cytometry	Spatial	picoeukaryotes	10.2	1000 cells/ ml	Prandtl
713	2022-06-20	flow cytometry	Spatial	picoeukaryotes	22.35	1000 cells/ ml	Prandtl
713	2022-06-20	flow cytometry	Spatial	picoeukaryotes	20.9	1000 cells/ ml	Prandtl
713	2022-06-20	flow cytometry	Spatial	picoeukaryotes	22.1	1000 cells/ ml	Prandtl
713	2022-06-20	flow cytometry	Spatial	picoeukaryotes	21	1000 cells/ ml	Prandtl
713	2022-06-20	flow cytometry	Spatial	picoeukaryotes	21.7	1000 cells/ ml	Prandtl
651	2022-06-20	flow cytometry	Spatial	picoeukaryotes	13.75	1000 cells/ ml	Prandtl
651	2022-06-20	flow cytometry	Spatial	picoeukaryotes	14.25	1000 cells/ ml	Prandtl
651	2022-06-20	flow cytometry	Spatial	picoeukaryotes	12.65	1000 cells/ ml	Prandtl
651	2022-06-20	flow cytometry	Spatial	picoeukaryotes	14.55	1000 cells/ ml	Prandtl
651	2022-06-20	flow cytometry	Spatial	picoeukaryotes	13.3	1000 cells/ ml	Prandtl
665	2022-06-20	flow cytometry	Spatial	picoeukaryotes	6.45	1000 cells/ ml	Prandtl
665	2022-06-20	flow cytometry	Spatial	picoeukaryotes	5.8	1000 cells/ ml	Prandtl
665	2022-06-20	flow cytometry	Spatial	picoeukaryotes	6.05	1000 cells/ ml	Prandtl
665	2022-06-20	flow cytometry	Spatial	picoeukaryotes	5.4	1000 cells/ ml	Prandtl
665	2022-06-20	flow cytometry	Spatial	picoeukaryotes	4.7	1000 cells/ ml	Prandtl
609	2021-05-07	flow cytometry	Spatial	picocyanobacteria	4.15	1000 cells/ ml	Prandtl
609	2021-05-07	flow cytometry	Spatial	picocyanobacteria	5.35	1000 cells/ ml	Prandtl
609	2021-05-07	flow cytometry	Spatial	picocyanobacteria	4.45	1000 cells/ ml	Prandtl
633	2021-05-07	flow cytometry	Spatial	picocyanobacteria	3.8	1000 cells/ ml	Prandtl
633	2021-05-07	flow cytometry	Spatial	picocyanobacteria	3.25	1000 cells/ ml	Prandtl
633	2021-05-07	flow cytometry	Spatial	picocyanobacteria	3.4	1000 cells/ ml	Prandtl
665	2021-05-07	flow cytometry	Spatial	picocyanobacteria	3.85	1000 cells/ ml	Prandtl
665	2021-05-07	flow cytometry	Spatial	picocyanobacteria	4.5	1000 cells/ ml	Prandtl
665	2021-05-07	flow cytometry	Spatial	picocyanobacteria	4.2	1000 cells/ ml	Prandtl
692	2021-05-08	flow cytometry	Spatial	picocyanobacteria	3.1	1000 cells/ ml	Prandtl
692	2021-05-08	flow cytometry	Spatial	picocyanobacteria	3.4	1000 cells/ ml	Prandtl
692	2021-05-08	flow cytometry	Spatial	picocyanobacteria	3.6	1000 cells/ ml	Prandtl
713	2021-05-08	flow cytometry	Spatial	picocyanobacteria	1.35	1000 cells/ ml	Prandtl
713	2021-05-08	flow cytometry	Spatial	picocyanobacteria	1.75	1000 cells/ ml	Prandtl
713	2021-05-08	flow cytometry	Spatial	picocyanobacteria	1.7	1000 cells/ ml	Prandtl
651	2021-05-07	flow cytometry	Spatial	picocyanobacteria	5.9	1000 cells/ ml	Prandtl
651	2021-05-07	flow cytometry	Spatial	picocyanobacteria	6	1000 cells/ ml	Prandtl
651	2021-05-07	flow cytometry	Spatial	picocyanobacteria	4.65	1000 cells/ ml	Prandtl
609	2021-07-29	flow cytometry	Spatial	picocyanobacteria	34.05	1000 cells/ ml	Prandtl
609	2021-07-29	flow cytometry	Spatial	picocyanobacteria	31.5	1000 cells/ ml	Prandtl
609	2021-07-29	flow cytometry	Spatial	picocyanobacteria	32.3	1000 cells/ ml	Prandtl
692	2021-07-30	flow cytometry	Spatial	picocyanobacteria	10.9	1000 cells/ ml	Prandtl
692	2021-07-30	flow cytometry	Spatial	picocyanobacteria	12.4	1000 cells/ ml	Prandtl
692	2021-07-30	flow cytometry	Spatial	picocyanobacteria	12.15	1000 cells/ ml	Prandtl
713	2021-07-30	flow cytometry	Spatial	picocyanobacteria	8.3	1000 cells/ ml	Prandtl
713	2021-07-30	flow cytometry	Spatial	picocyanobacteria	7.6	1000 cells/ ml	Prandtl
713	2021-07-30	flow cytometry	Spatial	picocyanobacteria	8.75	1000 cells/ ml	Prandtl
633	2021-07-30	flow cytometry	Spatial	picocyanobacteria	15.35	1000 cells/ ml	Prandtl
633	2021-07-30	flow cytometry	Spatial	picocyanobacteria	17.85	1000 cells/ ml	Prandtl
633	2021-07-30	flow cytometry	Spatial	picocyanobacteria	17.8	1000 cells/ ml	Prandtl
665	2021-07-30	flow cytometry	Spatial	picocyanobacteria	11.85	1000 cells/ ml	Prandtl
665	2021-07-30	flow cytometry	Spatial	picocyanobacteria	11.1	1000 cells/ ml	Prandtl
665	2021-07-30	flow cytometry	Spatial	picocyanobacteria	9.15	1000 cells/ ml	Prandtl
609	2022-02-28	flow cytometry	Spatial	picocyanobacteria	0.45	1000 cells/ ml	Prandtl
609	2022-02-28	flow cytometry	Spatial	picocyanobacteria	0.55	1000 cells/ ml	Prandtl
609	2022-02-28	flow cytometry	Spatial	picocyanobacteria	0.65	1000 cells/ ml	Prandtl
609	2022-02-28	flow cytometry	Spatial	picocyanobacteria	0.7	1000 cells/ ml	Prandtl
609	2022-02-28	flow cytometry	Spatial	picocyanobacteria	0.85	1000 cells/ ml	Prandtl
633	2022-02-28	flow cytometry	Spatial	picocyanobacteria	0.45	1000 cells/ ml	Prandtl
633	2022-02-28	flow cytometry	Spatial	picocyanobacteria	1.05	1000 cells/ ml	Prandtl
633	2022-02-28	flow cytometry	Spatial	picocyanobacteria	0.55	1000 cells/ ml	Prandtl
633	2022-02-28	flow cytometry	Spatial	picocyanobacteria	0.7	1000 cells/ ml	Prandtl
633	2022-02-28	flow cytometry	Spatial	picocyanobacteria	0.75	1000 cells/ ml	Prandtl
651	2022-02-28	flow cytometry	Spatial	picocyanobacteria	1.25	1000 cells/ ml	Prandtl
651	2022-02-28	flow cytometry	Spatial	picocyanobacteria	1.15	1000 cells/ ml	Prandtl
651	2022-02-28	flow cytometry	Spatial	picocyanobacteria	1.1	1000 cells/ ml	Prandtl
651	2022-02-28	flow cytometry	Spatial	picocyanobacteria	0.7	1000 cells/ ml	Prandtl
651	2022-02-28	flow cytometry	Spatial	picocyanobacteria	1.1	1000 cells/ ml	Prandtl
665	2022-02-28	flow cytometry	Spatial	picocyanobacteria	1	1000 cells/ ml	Prandtl
665	2022-02-28	flow cytometry	Spatial	picocyanobacteria	1.05	1000 cells/ ml	Prandtl
665	2022-02-28	flow cytometry	Spatial	picocyanobacteria	0.85	1000 cells/ ml	Prandtl
665	2022-02-28	flow cytometry	Spatial	picocyanobacteria	1.05	1000 cells/ ml	Prandtl
665	2022-02-28	flow cytometry	Spatial	picocyanobacteria	0.9	1000 cells/ ml	Prandtl
692	2022-02-28	flow cytometry	Spatial	picocyanobacteria	1.6	1000 cells/ ml	Prandtl
692	2022-02-28	flow cytometry	Spatial	picocyanobacteria	2.15	1000 cells/ ml	Prandtl
692	2022-02-28	flow cytometry	Spatial	picocyanobacteria	1.45	1000 cells/ ml	Prandtl
692	2022-02-28	flow cytometry	Spatial	picocyanobacteria	1.05	1000 cells/ ml	Prandtl
692	2022-02-28	flow cytometry	Spatial	picocyanobacteria	1.15	1000 cells/ ml	Prandtl
713	2022-02-28	flow cytometry	Spatial	picocyanobacteria	2.3	1000 cells/ ml	Prandtl
713	2022-02-28	flow cytometry	Spatial	picocyanobacteria	1.6	1000 cells/ ml	Prandtl
713	2022-02-28	flow cytometry	Spatial	picocyanobacteria	1.95	1000 cells/ ml	Prandtl
713	2022-02-28	flow cytometry	Spatial	picocyanobacteria	0.7	1000 cells/ ml	Prandtl
713	2022-02-28	flow cytometry	Spatial	picocyanobacteria	1.05	1000 cells/ ml	Prandtl
609	2022-05-22	flow cytometry	Spatial	picocyanobacteria	3.95	1000 cells/ ml	Prandtl
609	2022-05-22	flow cytometry	Spatial	picocyanobacteria	3.85	1000 cells/ ml	Prandtl
609	2022-05-22	flow cytometry	Spatial	picocyanobacteria	2.6	1000 cells/ ml	Prandtl
609	2022-05-22	flow cytometry	Spatial	picocyanobacteria	3.5	1000 cells/ ml	Prandtl
609	2022-05-22	flow cytometry	Spatial	picocyanobacteria	3.9	1000 cells/ ml	Prandtl
692	2022-05-22	flow cytometry	Spatial	picocyanobacteria	0.6	1000 cells/ ml	Prandtl
692	2022-05-22	flow cytometry	Spatial	picocyanobacteria	1.25	1000 cells/ ml	Prandtl
692	2022-05-22	flow cytometry	Spatial	picocyanobacteria	1.45	1000 cells/ ml	Prandtl
692	2022-05-22	flow cytometry	Spatial	picocyanobacteria	1.4	1000 cells/ ml	Prandtl
692	2022-05-22	flow cytometry	Spatial	picocyanobacteria	1.2	1000 cells/ ml	Prandtl
633	2022-05-22	flow cytometry	Spatial	picocyanobacteria	1.1	1000 cells/ ml	Prandtl
633	2022-05-22	flow cytometry	Spatial	picocyanobacteria	2	1000 cells/ ml	Prandtl
633	2022-05-22	flow cytometry	Spatial	picocyanobacteria	1.45	1000 cells/ ml	Prandtl
633	2022-05-22	flow cytometry	Spatial	picocyanobacteria	0.6	1000 cells/ ml	Prandtl
633	2022-05-22	flow cytometry	Spatial	picocyanobacteria	1.45	1000 cells/ ml	Prandtl
713	2022-05-22	flow cytometry	Spatial	picocyanobacteria	1.35	1000 cells/ ml	Prandtl
713	2022-05-22	flow cytometry	Spatial	picocyanobacteria	1.1	1000 cells/ ml	Prandtl
713	2022-05-22	flow cytometry	Spatial	picocyanobacteria	1.05	1000 cells/ ml	Prandtl
713	2022-05-22	flow cytometry	Spatial	picocyanobacteria	1.2	1000 cells/ ml	Prandtl
713	2022-05-22	flow cytometry	Spatial	picocyanobacteria	1.1	1000 cells/ ml	Prandtl
651	2022-05-22	flow cytometry	Spatial	picocyanobacteria	1.1	1000 cells/ ml	Prandtl
651	2022-05-22	flow cytometry	Spatial	picocyanobacteria	1.35	1000 cells/ ml	Prandtl
651	2022-05-22	flow cytometry	Spatial	picocyanobacteria	0.7	1000 cells/ ml	Prandtl
651	2022-05-22	flow cytometry	Spatial	picocyanobacteria	1.3	1000 cells/ ml	Prandtl
651	2022-05-22	flow cytometry	Spatial	picocyanobacteria	1.3	1000 cells/ ml	Prandtl
665	2022-05-22	flow cytometry	Spatial	picocyanobacteria	2.2	1000 cells/ ml	Prandtl
665	2022-05-22	flow cytometry	Spatial	picocyanobacteria	1.7	1000 cells/ ml	Prandtl
665	2022-05-22	flow cytometry	Spatial	picocyanobacteria	1.6	1000 cells/ ml	Prandtl
665	2022-05-22	flow cytometry	Spatial	picocyanobacteria	2.35	1000 cells/ ml	Prandtl
665	2022-05-22	flow cytometry	Spatial	picocyanobacteria	1.1	1000 cells/ ml	Prandtl
609	2022-06-20	flow cytometry	Spatial	picocyanobacteria	16.3	1000 cells/ ml	Prandtl
609	2022-06-20	flow cytometry	Spatial	picocyanobacteria	14.1	1000 cells/ ml	Prandtl
609	2022-06-20	flow cytometry	Spatial	picocyanobacteria	14.05	1000 cells/ ml	Prandtl
609	2022-06-20	flow cytometry	Spatial	picocyanobacteria	13.4	1000 cells/ ml	Prandtl
609	2022-06-20	flow cytometry	Spatial	picocyanobacteria	13.85	1000 cells/ ml	Prandtl
692	2022-06-20	flow cytometry	Spatial	picocyanobacteria	2.35	1000 cells/ ml	Prandtl
692	2022-06-20	flow cytometry	Spatial	picocyanobacteria	2.5	1000 cells/ ml	Prandtl
692	2022-06-20	flow cytometry	Spatial	picocyanobacteria	3.2	1000 cells/ ml	Prandtl
692	2022-06-20	flow cytometry	Spatial	picocyanobacteria	2.95	1000 cells/ ml	Prandtl
692	2022-06-20	flow cytometry	Spatial	picocyanobacteria	2.6	1000 cells/ ml	Prandtl
633	2022-06-20	flow cytometry	Spatial	picocyanobacteria	2.7	1000 cells/ ml	Prandtl
633	2022-06-20	flow cytometry	Spatial	picocyanobacteria	2.9	1000 cells/ ml	Prandtl
633	2022-06-20	flow cytometry	Spatial	picocyanobacteria	2.6	1000 cells/ ml	Prandtl
633	2022-06-20	flow cytometry	Spatial	picocyanobacteria	2.65	1000 cells/ ml	Prandtl
633	2022-06-20	flow cytometry	Spatial	picocyanobacteria	2.1	1000 cells/ ml	Prandtl
713	2022-06-20	flow cytometry	Spatial	picocyanobacteria	6.95	1000 cells/ ml	Prandtl
713	2022-06-20	flow cytometry	Spatial	picocyanobacteria	6.4	1000 cells/ ml	Prandtl
713	2022-06-20	flow cytometry	Spatial	picocyanobacteria	6.9	1000 cells/ ml	Prandtl
713	2022-06-20	flow cytometry	Spatial	picocyanobacteria	5.7	1000 cells/ ml	Prandtl
713	2022-06-20	flow cytometry	Spatial	picocyanobacteria	7.15	1000 cells/ ml	Prandtl
651	2022-06-20	flow cytometry	Spatial	picocyanobacteria	1.95	1000 cells/ ml	Prandtl
651	2022-06-20	flow cytometry	Spatial	picocyanobacteria	2.65	1000 cells/ ml	Prandtl
651	2022-06-20	flow cytometry	Spatial	picocyanobacteria	1.75	1000 cells/ ml	Prandtl
651	2022-06-20	flow cytometry	Spatial	picocyanobacteria	2.2	1000 cells/ ml	Prandtl
651	2022-06-20	flow cytometry	Spatial	picocyanobacteria	2.15	1000 cells/ ml	Prandtl
665	2022-06-20	flow cytometry	Spatial	picocyanobacteria	0.35	1000 cells/ ml	Prandtl
665	2022-06-20	flow cytometry	Spatial	picocyanobacteria	0.85	1000 cells/ ml	Prandtl
665	2022-06-20	flow cytometry	Spatial	picocyanobacteria	0.85	1000 cells/ ml	Prandtl
665	2022-06-20	flow cytometry	Spatial	picocyanobacteria	1.1	1000 cells/ ml	Prandtl
665	2022-06-20	flow cytometry	Spatial	picocyanobacteria	0.4	1000 cells/ ml	Prandtl
609	2021-05-07	flow cytometry	Spatial	picophytoplankton	49.581	% of phytoplankton	Prandtl
609	2021-05-07	flow cytometry	Spatial	picophytoplankton	49.365	% of phytoplankton	Prandtl
609	2021-05-07	flow cytometry	Spatial	picophytoplankton	52.077	% of phytoplankton	Prandtl
633	2021-05-07	flow cytometry	Spatial	picophytoplankton	67.265	% of phytoplankton	Prandtl
633	2021-05-07	flow cytometry	Spatial	picophytoplankton	63.504	% of phytoplankton	Prandtl
633	2021-05-07	flow cytometry	Spatial	picophytoplankton	65.379	% of phytoplankton	Prandtl
665	2021-05-07	flow cytometry	Spatial	picophytoplankton	66.879	% of phytoplankton	Prandtl
665	2021-05-07	flow cytometry	Spatial	picophytoplankton	62.674	% of phytoplankton	Prandtl
665	2021-05-07	flow cytometry	Spatial	picophytoplankton	56.464	% of phytoplankton	Prandtl
692	2021-05-08	flow cytometry	Spatial	picophytoplankton	72.5	% of phytoplankton	Prandtl
692	2021-05-08	flow cytometry	Spatial	picophytoplankton	74.884	% of phytoplankton	Prandtl
692	2021-05-08	flow cytometry	Spatial	picophytoplankton	71.011	% of phytoplankton	Prandtl
713	2021-05-08	flow cytometry	Spatial	picophytoplankton	46.04	% of phytoplankton	Prandtl
713	2021-05-08	flow cytometry	Spatial	picophytoplankton	57.143	% of phytoplankton	Prandtl
713	2021-05-08	flow cytometry	Spatial	picophytoplankton	54.545	% of phytoplankton	Prandtl
651	2021-05-07	flow cytometry	Spatial	picophytoplankton	64.38	% of phytoplankton	Prandtl
651	2021-05-07	flow cytometry	Spatial	picophytoplankton	62.839	% of phytoplankton	Prandtl
651	2021-05-07	flow cytometry	Spatial	picophytoplankton	69.243	% of phytoplankton	Prandtl
609	2021-07-29	flow cytometry	Spatial	picophytoplankton	76.964	% of phytoplankton	Prandtl
609	2021-07-29	flow cytometry	Spatial	picophytoplankton	73.429	% of phytoplankton	Prandtl
609	2021-07-29	flow cytometry	Spatial	picophytoplankton	74.898	% of phytoplankton	Prandtl
692	2021-07-30	flow cytometry	Spatial	picophytoplankton	73.952	% of phytoplankton	Prandtl
692	2021-07-30	flow cytometry	Spatial	picophytoplankton	79.369	% of phytoplankton	Prandtl
692	2021-07-30	flow cytometry	Spatial	picophytoplankton	83.791	% of phytoplankton	Prandtl
713	2021-07-30	flow cytometry	Spatial	picophytoplankton	91.569	% of phytoplankton	Prandtl
713	2021-07-30	flow cytometry	Spatial	picophytoplankton	93.137	% of phytoplankton	Prandtl
713	2021-07-30	flow cytometry	Spatial	picophytoplankton	93.632	% of phytoplankton	Prandtl
633	2021-07-30	flow cytometry	Spatial	picophytoplankton	87.393	% of phytoplankton	Prandtl
633	2021-07-30	flow cytometry	Spatial	picophytoplankton	87.336	% of phytoplankton	Prandtl
633	2021-07-30	flow cytometry	Spatial	picophytoplankton	89.663	% of phytoplankton	Prandtl
665	2021-07-30	flow cytometry	Spatial	picophytoplankton	72.382	% of phytoplankton	Prandtl
665	2021-07-30	flow cytometry	Spatial	picophytoplankton	74.642	% of phytoplankton	Prandtl
665	2021-07-30	flow cytometry	Spatial	picophytoplankton	74.729	% of phytoplankton	Prandtl
609	2022-02-28	flow cytometry	Spatial	picophytoplankton	52.586	% of phytoplankton	Prandtl
609	2022-02-28	flow cytometry	Spatial	picophytoplankton	54.331	% of phytoplankton	Prandtl
609	2022-02-28	flow cytometry	Spatial	picophytoplankton	62.987	% of phytoplankton	Prandtl
609	2022-02-28	flow cytometry	Spatial	picophytoplankton	59.794	% of phytoplankton	Prandtl
609	2022-02-28	flow cytometry	Spatial	picophytoplankton	59.524	% of phytoplankton	Prandtl
633	2022-02-28	flow cytometry	Spatial	picophytoplankton	68.254	% of phytoplankton	Prandtl
633	2022-02-28	flow cytometry	Spatial	picophytoplankton	81.818	% of phytoplankton	Prandtl
633	2022-02-28	flow cytometry	Spatial	picophytoplankton	73.077	% of phytoplankton	Prandtl
633	2022-02-28	flow cytometry	Spatial	picophytoplankton	82.192	% of phytoplankton	Prandtl
633	2022-02-28	flow cytometry	Spatial	picophytoplankton	81.818	% of phytoplankton	Prandtl
651	2022-02-28	flow cytometry	Spatial	picophytoplankton	77.143	% of phytoplankton	Prandtl
651	2022-02-28	flow cytometry	Spatial	picophytoplankton	84.211	% of phytoplankton	Prandtl
651	2022-02-28	flow cytometry	Spatial	picophytoplankton	85.586	% of phytoplankton	Prandtl
651	2022-02-28	flow cytometry	Spatial	picophytoplankton	89.474	% of phytoplankton	Prandtl
651	2022-02-28	flow cytometry	Spatial	picophytoplankton	90.826	% of phytoplankton	Prandtl
665	2022-02-28	flow cytometry	Spatial	picophytoplankton	77.551	% of phytoplankton	Prandtl
665	2022-02-28	flow cytometry	Spatial	picophytoplankton	82.143	% of phytoplankton	Prandtl
665	2022-02-28	flow cytometry	Spatial	picophytoplankton	86.17	% of phytoplankton	Prandtl
665	2022-02-28	flow cytometry	Spatial	picophytoplankton	89.691	% of phytoplankton	Prandtl
665	2022-02-28	flow cytometry	Spatial	picophytoplankton	88.889	% of phytoplankton	Prandtl
692	2022-02-28	flow cytometry	Spatial	picophytoplankton	76.555	% of phytoplankton	Prandtl
692	2022-02-28	flow cytometry	Spatial	picophytoplankton	79.687	% of phytoplankton	Prandtl
692	2022-02-28	flow cytometry	Spatial	picophytoplankton	81.111	% of phytoplankton	Prandtl
692	2022-02-28	flow cytometry	Spatial	picophytoplankton	95.161	% of phytoplankton	Prandtl
692	2022-02-28	flow cytometry	Spatial	picophytoplankton	92.857	% of phytoplankton	Prandtl
713	2022-02-28	flow cytometry	Spatial	picophytoplankton	77.291	% of phytoplankton	Prandtl
713	2022-02-28	flow cytometry	Spatial	picophytoplankton	85.922	% of phytoplankton	Prandtl
713	2022-02-28	flow cytometry	Spatial	picophytoplankton	74.502	% of phytoplankton	Prandtl
713	2022-02-28	flow cytometry	Spatial	picophytoplankton	94.915	% of phytoplankton	Prandtl
713	2022-02-28	flow cytometry	Spatial	picophytoplankton	99.242	% of phytoplankton	Prandtl
609	2022-05-22	flow cytometry	Spatial	picophytoplankton	32.403	% of phytoplankton	Prandtl
609	2022-05-22	flow cytometry	Spatial	picophytoplankton	49.023	% of phytoplankton	Prandtl
609	2022-05-22	flow cytometry	Spatial	picophytoplankton	44.973	% of phytoplankton	Prandtl
609	2022-05-22	flow cytometry	Spatial	picophytoplankton	41.286	% of phytoplankton	Prandtl
609	2022-05-22	flow cytometry	Spatial	picophytoplankton	41.587	% of phytoplankton	Prandtl
692	2022-05-22	flow cytometry	Spatial	picophytoplankton	70.435	% of phytoplankton	Prandtl
692	2022-05-22	flow cytometry	Spatial	picophytoplankton	61.29	% of phytoplankton	Prandtl
692	2022-05-22	flow cytometry	Spatial	picophytoplankton	52.683	% of phytoplankton	Prandtl
692	2022-05-22	flow cytometry	Spatial	picophytoplankton	62.745	% of phytoplankton	Prandtl
692	2022-05-22	flow cytometry	Spatial	picophytoplankton	68.421	% of phytoplankton	Prandtl
633	2022-05-22	flow cytometry	Spatial	picophytoplankton	66.412	% of phytoplankton	Prandtl
633	2022-05-22	flow cytometry	Spatial	picophytoplankton	55.392	% of phytoplankton	Prandtl
633	2022-05-22	flow cytometry	Spatial	picophytoplankton	50.526	% of phytoplankton	Prandtl
633	2022-05-22	flow cytometry	Spatial	picophytoplankton	71.875	% of phytoplankton	Prandtl
633	2022-05-22	flow cytometry	Spatial	picophytoplankton	60.784	% of phytoplankton	Prandtl
713	2022-05-22	flow cytometry	Spatial	picophytoplankton	32.567	% of phytoplankton	Prandtl
713	2022-05-22	flow cytometry	Spatial	picophytoplankton	34.812	% of phytoplankton	Prandtl
713	2022-05-22	flow cytometry	Spatial	picophytoplankton	35.179	% of phytoplankton	Prandtl
713	2022-05-22	flow cytometry	Spatial	picophytoplankton	45	% of phytoplankton	Prandtl
713	2022-05-22	flow cytometry	Spatial	picophytoplankton	25.714	% of phytoplankton	Prandtl
651	2022-05-22	flow cytometry	Spatial	picophytoplankton	69.231	% of phytoplankton	Prandtl
651	2022-05-22	flow cytometry	Spatial	picophytoplankton	61.194	% of phytoplankton	Prandtl
651	2022-05-22	flow cytometry	Spatial	picophytoplankton	71.264	% of phytoplankton	Prandtl
651	2022-05-22	flow cytometry	Spatial	picophytoplankton	62.295	% of phytoplankton	Prandtl
651	2022-05-22	flow cytometry	Spatial	picophytoplankton	60.101	% of phytoplankton	Prandtl
665	2022-05-22	flow cytometry	Spatial	picophytoplankton	67.557	% of phytoplankton	Prandtl
665	2022-05-22	flow cytometry	Spatial	picophytoplankton	65.556	% of phytoplankton	Prandtl
665	2022-05-22	flow cytometry	Spatial	picophytoplankton	64.207	% of phytoplankton	Prandtl
665	2022-05-22	flow cytometry	Spatial	picophytoplankton	65.455	% of phytoplankton	Prandtl
665	2022-05-22	flow cytometry	Spatial	picophytoplankton	71.098	% of phytoplankton	Prandtl
609	2022-06-20	flow cytometry	Spatial	picophytoplankton	81.042	% of phytoplankton	Prandtl
609	2022-06-20	flow cytometry	Spatial	picophytoplankton	80.694	% of phytoplankton	Prandtl
609	2022-06-20	flow cytometry	Spatial	picophytoplankton	81.063	% of phytoplankton	Prandtl
609	2022-06-20	flow cytometry	Spatial	picophytoplankton	79.066	% of phytoplankton	Prandtl
609	2022-06-20	flow cytometry	Spatial	picophytoplankton	81.01	% of phytoplankton	Prandtl
692	2022-06-20	flow cytometry	Spatial	picophytoplankton	62.125	% of phytoplankton	Prandtl
692	2022-06-20	flow cytometry	Spatial	picophytoplankton	67.953	% of phytoplankton	Prandtl
692	2022-06-20	flow cytometry	Spatial	picophytoplankton	55.087	% of phytoplankton	Prandtl
692	2022-06-20	flow cytometry	Spatial	picophytoplankton	58.47	% of phytoplankton	Prandtl
692	2022-06-20	flow cytometry	Spatial	picophytoplankton	64.033	% of phytoplankton	Prandtl
633	2022-06-20	flow cytometry	Spatial	picophytoplankton	69.841	% of phytoplankton	Prandtl
633	2022-06-20	flow cytometry	Spatial	picophytoplankton	59.77	% of phytoplankton	Prandtl
633	2022-06-20	flow cytometry	Spatial	picophytoplankton	56.091	% of phytoplankton	Prandtl
633	2022-06-20	flow cytometry	Spatial	picophytoplankton	61.235	% of phytoplankton	Prandtl
633	2022-06-20	flow cytometry	Spatial	picophytoplankton	65.333	% of phytoplankton	Prandtl
713	2022-06-20	flow cytometry	Spatial	picophytoplankton	61.93	% of phytoplankton	Prandtl
713	2022-06-20	flow cytometry	Spatial	picophytoplankton	60.938	% of phytoplankton	Prandtl
713	2022-06-20	flow cytometry	Spatial	picophytoplankton	65.572	% of phytoplankton	Prandtl
713	2022-06-20	flow cytometry	Spatial	picophytoplankton	73.655	% of phytoplankton	Prandtl
713	2022-06-20	flow cytometry	Spatial	picophytoplankton	61.604	% of phytoplankton	Prandtl
651	2022-06-20	flow cytometry	Spatial	picophytoplankton	73.647	% of phytoplankton	Prandtl
651	2022-06-20	flow cytometry	Spatial	picophytoplankton	76.765	% of phytoplankton	Prandtl
651	2022-06-20	flow cytometry	Spatial	picophytoplankton	74.352	% of phytoplankton	Prandtl
651	2022-06-20	flow cytometry	Spatial	picophytoplankton	68.507	% of phytoplankton	Prandtl
651	2022-06-20	flow cytometry	Spatial	picophytoplankton	75.735	% of phytoplankton	Prandtl
665	2022-06-20	flow cytometry	Spatial	picophytoplankton	66.341	% of phytoplankton	Prandtl
665	2022-06-20	flow cytometry	Spatial	picophytoplankton	64.251	% of phytoplankton	Prandtl
665	2022-06-20	flow cytometry	Spatial	picophytoplankton	61.333	% of phytoplankton	Prandtl
665	2022-06-20	flow cytometry	Spatial	picophytoplankton	67.01	% of phytoplankton	Prandtl
665	2022-06-20	flow cytometry	Spatial	picophytoplankton	62.195	% of phytoplankton	Prandtl
609	2021-05-07	flow cytometry	Spatial	picoeukaryotes	44.731	% of phytoplankton	Prandtl
609	2021-05-07	flow cytometry	Spatial	picoeukaryotes	43.707	% of phytoplankton	Prandtl
609	2021-05-07	flow cytometry	Spatial	picoeukaryotes	46.581	% of phytoplankton	Prandtl
633	2021-05-07	flow cytometry	Spatial	picoeukaryotes	56.054	% of phytoplankton	Prandtl
633	2021-05-07	flow cytometry	Spatial	picoeukaryotes	54.015	% of phytoplankton	Prandtl
633	2021-05-07	flow cytometry	Spatial	picoeukaryotes	56.138	% of phytoplankton	Prandtl
665	2021-05-07	flow cytometry	Spatial	picoeukaryotes	54.618	% of phytoplankton	Prandtl
665	2021-05-07	flow cytometry	Spatial	picoeukaryotes	50.139	% of phytoplankton	Prandtl
665	2021-05-07	flow cytometry	Spatial	picoeukaryotes	45.383	% of phytoplankton	Prandtl
692	2021-05-08	flow cytometry	Spatial	picoeukaryotes	58.636	% of phytoplankton	Prandtl
692	2021-05-08	flow cytometry	Spatial	picoeukaryotes	59.535	% of phytoplankton	Prandtl
692	2021-05-08	flow cytometry	Spatial	picoeukaryotes	54.831	% of phytoplankton	Prandtl
713	2021-05-08	flow cytometry	Spatial	picoeukaryotes	39.356	% of phytoplankton	Prandtl
713	2021-05-08	flow cytometry	Spatial	picoeukaryotes	47.143	% of phytoplankton	Prandtl
713	2021-05-08	flow cytometry	Spatial	picoeukaryotes	43.887	% of phytoplankton	Prandtl
651	2021-05-07	flow cytometry	Spatial	picoeukaryotes	48.945	% of phytoplankton	Prandtl
651	2021-05-07	flow cytometry	Spatial	picoeukaryotes	47.613	% of phytoplankton	Prandtl
651	2021-05-07	flow cytometry	Spatial	picoeukaryotes	54.869	% of phytoplankton	Prandtl
609	2021-07-29	flow cytometry	Spatial	picoeukaryotes	36.548	% of phytoplankton	Prandtl
609	2021-07-29	flow cytometry	Spatial	picoeukaryotes	35.787	% of phytoplankton	Prandtl
609	2021-07-29	flow cytometry	Spatial	picoeukaryotes	37.478	% of phytoplankton	Prandtl
692	2021-07-30	flow cytometry	Spatial	picoeukaryotes	46.379	% of phytoplankton	Prandtl
692	2021-07-30	flow cytometry	Spatial	picoeukaryotes	47.043	% of phytoplankton	Prandtl
692	2021-07-30	flow cytometry	Spatial	picoeukaryotes	50.549	% of phytoplankton	Prandtl
713	2021-07-30	flow cytometry	Spatial	picoeukaryotes	52.927	% of phytoplankton	Prandtl
713	2021-07-30	flow cytometry	Spatial	picoeukaryotes	56.127	% of phytoplankton	Prandtl
713	2021-07-30	flow cytometry	Spatial	picoeukaryotes	52.358	% of phytoplankton	Prandtl
633	2021-07-30	flow cytometry	Spatial	picoeukaryotes	49.939	% of phytoplankton	Prandtl
633	2021-07-30	flow cytometry	Spatial	picoeukaryotes	44.922	% of phytoplankton	Prandtl
633	2021-07-30	flow cytometry	Spatial	picoeukaryotes	48.664	% of phytoplankton	Prandtl
665	2021-07-30	flow cytometry	Spatial	picoeukaryotes	41.361	% of phytoplankton	Prandtl
665	2021-07-30	flow cytometry	Spatial	picoeukaryotes	43.123	% of phytoplankton	Prandtl
665	2021-07-30	flow cytometry	Spatial	picoeukaryotes	46.667	% of phytoplankton	Prandtl
609	2022-02-28	flow cytometry	Spatial	picoeukaryotes	44.828	% of phytoplankton	Prandtl
609	2022-02-28	flow cytometry	Spatial	picoeukaryotes	45.669	% of phytoplankton	Prandtl
609	2022-02-28	flow cytometry	Spatial	picoeukaryotes	55.195	% of phytoplankton	Prandtl
609	2022-02-28	flow cytometry	Spatial	picoeukaryotes	45.361	% of phytoplankton	Prandtl
609	2022-02-28	flow cytometry	Spatial	picoeukaryotes	46.032	% of phytoplankton	Prandtl
633	2022-02-28	flow cytometry	Spatial	picoeukaryotes	61.111	% of phytoplankton	Prandtl
633	2022-02-28	flow cytometry	Spatial	picoeukaryotes	61.616	% of phytoplankton	Prandtl
633	2022-02-28	flow cytometry	Spatial	picoeukaryotes	58.974	% of phytoplankton	Prandtl
633	2022-02-28	flow cytometry	Spatial	picoeukaryotes	63.014	% of phytoplankton	Prandtl
633	2022-02-28	flow cytometry	Spatial	picoeukaryotes	64.773	% of phytoplankton	Prandtl
651	2022-02-28	flow cytometry	Spatial	picoeukaryotes	59.286	% of phytoplankton	Prandtl
651	2022-02-28	flow cytometry	Spatial	picoeukaryotes	64.035	% of phytoplankton	Prandtl
651	2022-02-28	flow cytometry	Spatial	picoeukaryotes	65.766	% of phytoplankton	Prandtl
651	2022-02-28	flow cytometry	Spatial	picoeukaryotes	74.737	% of phytoplankton	Prandtl
651	2022-02-28	flow cytometry	Spatial	picoeukaryotes	70.642	% of phytoplankton	Prandtl
665	2022-02-28	flow cytometry	Spatial	picoeukaryotes	63.946	% of phytoplankton	Prandtl
665	2022-02-28	flow cytometry	Spatial	picoeukaryotes	64.286	% of phytoplankton	Prandtl
665	2022-02-28	flow cytometry	Spatial	picoeukaryotes	69.149	% of phytoplankton	Prandtl
665	2022-02-28	flow cytometry	Spatial	picoeukaryotes	68.041	% of phytoplankton	Prandtl
665	2022-02-28	flow cytometry	Spatial	picoeukaryotes	68.889	% of phytoplankton	Prandtl
692	2022-02-28	flow cytometry	Spatial	picoeukaryotes	62.201	% of phytoplankton	Prandtl
692	2022-02-28	flow cytometry	Spatial	picoeukaryotes	63.281	% of phytoplankton	Prandtl
692	2022-02-28	flow cytometry	Spatial	picoeukaryotes	65	% of phytoplankton	Prandtl
692	2022-02-28	flow cytometry	Spatial	picoeukaryotes	80.645	% of phytoplankton	Prandtl
692	2022-02-28	flow cytometry	Spatial	picoeukaryotes	74.603	% of phytoplankton	Prandtl
713	2022-02-28	flow cytometry	Spatial	picoeukaryotes	59.761	% of phytoplankton	Prandtl
713	2022-02-28	flow cytometry	Spatial	picoeukaryotes	70.874	% of phytoplankton	Prandtl
713	2022-02-28	flow cytometry	Spatial	picoeukaryotes	59.363	% of phytoplankton	Prandtl
713	2022-02-28	flow cytometry	Spatial	picoeukaryotes	83.051	% of phytoplankton	Prandtl
713	2022-02-28	flow cytometry	Spatial	picoeukaryotes	84.848	% of phytoplankton	Prandtl
609	2022-05-22	flow cytometry	Spatial	picoeukaryotes	23.18	% of phytoplankton	Prandtl
609	2022-05-22	flow cytometry	Spatial	picoeukaryotes	35.346	% of phytoplankton	Prandtl
609	2022-05-22	flow cytometry	Spatial	picoeukaryotes	35.832	% of phytoplankton	Prandtl
609	2022-05-22	flow cytometry	Spatial	picoeukaryotes	31.429	% of phytoplankton	Prandtl
609	2022-05-22	flow cytometry	Spatial	picoeukaryotes	31.19	% of phytoplankton	Prandtl
692	2022-05-22	flow cytometry	Spatial	picoeukaryotes	60	% of phytoplankton	Prandtl
692	2022-05-22	flow cytometry	Spatial	picoeukaryotes	45.161	% of phytoplankton	Prandtl
692	2022-05-22	flow cytometry	Spatial	picoeukaryotes	39.024	% of phytoplankton	Prandtl
692	2022-05-22	flow cytometry	Spatial	picoeukaryotes	45.098	% of phytoplankton	Prandtl
692	2022-05-22	flow cytometry	Spatial	picoeukaryotes	53.289	% of phytoplankton	Prandtl
633	2022-05-22	flow cytometry	Spatial	picoeukaryotes	49.618	% of phytoplankton	Prandtl
633	2022-05-22	flow cytometry	Spatial	picoeukaryotes	35.784	% of phytoplankton	Prandtl
633	2022-05-22	flow cytometry	Spatial	picoeukaryotes	35.789	% of phytoplankton	Prandtl
633	2022-05-22	flow cytometry	Spatial	picoeukaryotes	53.125	% of phytoplankton	Prandtl
633	2022-05-22	flow cytometry	Spatial	picoeukaryotes	42.484	% of phytoplankton	Prandtl
713	2022-05-22	flow cytometry	Spatial	picoeukaryotes	22.222	% of phytoplankton	Prandtl
713	2022-05-22	flow cytometry	Spatial	picoeukaryotes	27.304	% of phytoplankton	Prandtl
713	2022-05-22	flow cytometry	Spatial	picoeukaryotes	28.339	% of phytoplankton	Prandtl
713	2022-05-22	flow cytometry	Spatial	picoeukaryotes	33	% of phytoplankton	Prandtl
713	2022-05-22	flow cytometry	Spatial	picoeukaryotes	19.429	% of phytoplankton	Prandtl
651	2022-05-22	flow cytometry	Spatial	picoeukaryotes	50.427	% of phytoplankton	Prandtl
651	2022-05-22	flow cytometry	Spatial	picoeukaryotes	47.761	% of phytoplankton	Prandtl
651	2022-05-22	flow cytometry	Spatial	picoeukaryotes	55.172	% of phytoplankton	Prandtl
651	2022-05-22	flow cytometry	Spatial	picoeukaryotes	48.087	% of phytoplankton	Prandtl
651	2022-05-22	flow cytometry	Spatial	picoeukaryotes	46.97	% of phytoplankton	Prandtl
665	2022-05-22	flow cytometry	Spatial	picoeukaryotes	50.763	% of phytoplankton	Prandtl
665	2022-05-22	flow cytometry	Spatial	picoeukaryotes	52.963	% of phytoplankton	Prandtl
665	2022-05-22	flow cytometry	Spatial	picoeukaryotes	52.399	% of phytoplankton	Prandtl
665	2022-05-22	flow cytometry	Spatial	picoeukaryotes	51.212	% of phytoplankton	Prandtl
665	2022-05-22	flow cytometry	Spatial	picoeukaryotes	58.96	% of phytoplankton	Prandtl
609	2022-06-20	flow cytometry	Spatial	picoeukaryotes	70.524	% of phytoplankton	Prandtl
609	2022-06-20	flow cytometry	Spatial	picoeukaryotes	71.215	% of phytoplankton	Prandtl
609	2022-06-20	flow cytometry	Spatial	picoeukaryotes	71.22	% of phytoplankton	Prandtl
609	2022-06-20	flow cytometry	Spatial	picoeukaryotes	69.511	% of phytoplankton	Prandtl
609	2022-06-20	flow cytometry	Spatial	picoeukaryotes	71.167	% of phytoplankton	Prandtl
692	2022-06-20	flow cytometry	Spatial	picoeukaryotes	49.319	% of phytoplankton	Prandtl
692	2022-06-20	flow cytometry	Spatial	picoeukaryotes	53.412	% of phytoplankton	Prandtl
692	2022-06-20	flow cytometry	Spatial	picoeukaryotes	39.702	% of phytoplankton	Prandtl
692	2022-06-20	flow cytometry	Spatial	picoeukaryotes	42.35	% of phytoplankton	Prandtl
692	2022-06-20	flow cytometry	Spatial	picoeukaryotes	50.136	% of phytoplankton	Prandtl
633	2022-06-20	flow cytometry	Spatial	picoeukaryotes	56.085	% of phytoplankton	Prandtl
633	2022-06-20	flow cytometry	Spatial	picoeukaryotes	46.437	% of phytoplankton	Prandtl
633	2022-06-20	flow cytometry	Spatial	picoeukaryotes	43.147	% of phytoplankton	Prandtl
633	2022-06-20	flow cytometry	Spatial	picoeukaryotes	48.395	% of phytoplankton	Prandtl
633	2022-06-20	flow cytometry	Spatial	picoeukaryotes	54.4	% of phytoplankton	Prandtl
713	2022-06-20	flow cytometry	Spatial	picoeukaryotes	47.402	% of phytoplankton	Prandtl
713	2022-06-20	flow cytometry	Spatial	picoeukaryotes	46.652	% of phytoplankton	Prandtl
713	2022-06-20	flow cytometry	Spatial	picoeukaryotes	50.057	% of phytoplankton	Prandtl
713	2022-06-20	flow cytometry	Spatial	picoeukaryotes	57.931	% of phytoplankton	Prandtl
713	2022-06-20	flow cytometry	Spatial	picoeukaryotes	46.417	% of phytoplankton	Prandtl
651	2022-06-20	flow cytometry	Spatial	picoeukaryotes	64.706	% of phytoplankton	Prandtl
651	2022-06-20	flow cytometry	Spatial	picoeukaryotes	64.92	% of phytoplankton	Prandtl
651	2022-06-20	flow cytometry	Spatial	picoeukaryotes	65.544	% of phytoplankton	Prandtl
651	2022-06-20	flow cytometry	Spatial	picoeukaryotes	59.509	% of phytoplankton	Prandtl
651	2022-06-20	flow cytometry	Spatial	picoeukaryotes	65.196	% of phytoplankton	Prandtl
665	2022-06-20	flow cytometry	Spatial	picoeukaryotes	62.927	% of phytoplankton	Prandtl
665	2022-06-20	flow cytometry	Spatial	picoeukaryotes	56.039	% of phytoplankton	Prandtl
665	2022-06-20	flow cytometry	Spatial	picoeukaryotes	53.778	% of phytoplankton	Prandtl
665	2022-06-20	flow cytometry	Spatial	picoeukaryotes	55.67	% of phytoplankton	Prandtl
665	2022-06-20	flow cytometry	Spatial	picoeukaryotes	57.317	% of phytoplankton	Prandtl
609	2021-05-07	flow cytometry	Spatial	picocyanobacteria	4.97	% of phytoplankton	Prandtl
609	2021-05-07	flow cytometry	Spatial	picocyanobacteria	6.178	% of phytoplankton	Prandtl
609	2021-05-07	flow cytometry	Spatial	picocyanobacteria	5.687	% of phytoplankton	Prandtl
633	2021-05-07	flow cytometry	Spatial	picocyanobacteria	11.36	% of phytoplankton	Prandtl
633	2021-05-07	flow cytometry	Spatial	picocyanobacteria	9.489	% of phytoplankton	Prandtl
633	2021-05-07	flow cytometry	Spatial	picocyanobacteria	9.379	% of phytoplankton	Prandtl
665	2021-05-07	flow cytometry	Spatial	picocyanobacteria	12.261	% of phytoplankton	Prandtl
665	2021-05-07	flow cytometry	Spatial	picocyanobacteria	12.535	% of phytoplankton	Prandtl
665	2021-05-07	flow cytometry	Spatial	picocyanobacteria	11.082	% of phytoplankton	Prandtl
692	2021-05-08	flow cytometry	Spatial	picocyanobacteria	14.091	% of phytoplankton	Prandtl
692	2021-05-08	flow cytometry	Spatial	picocyanobacteria	15.814	% of phytoplankton	Prandtl
692	2021-05-08	flow cytometry	Spatial	picocyanobacteria	16.18	% of phytoplankton	Prandtl
713	2021-05-08	flow cytometry	Spatial	picocyanobacteria	6.683	% of phytoplankton	Prandtl
713	2021-05-08	flow cytometry	Spatial	picocyanobacteria	10	% of phytoplankton	Prandtl
713	2021-05-08	flow cytometry	Spatial	picocyanobacteria	10.658	% of phytoplankton	Prandtl
651	2021-05-07	flow cytometry	Spatial	picocyanobacteria	15.567	% of phytoplankton	Prandtl
651	2021-05-07	flow cytometry	Spatial	picocyanobacteria	15.484	% of phytoplankton	Prandtl
651	2021-05-07	flow cytometry	Spatial	picocyanobacteria	14.374	% of phytoplankton	Prandtl
609	2021-07-29	flow cytometry	Spatial	picocyanobacteria	40.536	% of phytoplankton	Prandtl
609	2021-07-29	flow cytometry	Spatial	picocyanobacteria	37.702	% of phytoplankton	Prandtl
609	2021-07-29	flow cytometry	Spatial	picocyanobacteria	37.536	% of phytoplankton	Prandtl
692	2021-07-30	flow cytometry	Spatial	picocyanobacteria	27.7	% of phytoplankton	Prandtl
692	2021-07-30	flow cytometry	Spatial	picocyanobacteria	32.589	% of phytoplankton	Prandtl
692	2021-07-30	flow cytometry	Spatial	picocyanobacteria	33.379	% of phytoplankton	Prandtl
713	2021-07-30	flow cytometry	Spatial	picocyanobacteria	38.876	% of phytoplankton	Prandtl
713	2021-07-30	flow cytometry	Spatial	picocyanobacteria	37.255	% of phytoplankton	Prandtl
713	2021-07-30	flow cytometry	Spatial	picocyanobacteria	41.274	% of phytoplankton	Prandtl
633	2021-07-30	flow cytometry	Spatial	picocyanobacteria	37.576	% of phytoplankton	Prandtl
633	2021-07-30	flow cytometry	Spatial	picocyanobacteria	42.652	% of phytoplankton	Prandtl
633	2021-07-30	flow cytometry	Spatial	picocyanobacteria	41.347	% of phytoplankton	Prandtl
665	2021-07-30	flow cytometry	Spatial	picocyanobacteria	31.021	% of phytoplankton	Prandtl
665	2021-07-30	flow cytometry	Spatial	picocyanobacteria	31.805	% of phytoplankton	Prandtl
665	2021-07-30	flow cytometry	Spatial	picocyanobacteria	28.372	% of phytoplankton	Prandtl
609	2022-02-28	flow cytometry	Spatial	picocyanobacteria	7.759	% of phytoplankton	Prandtl
609	2022-02-28	flow cytometry	Spatial	picocyanobacteria	8.661	% of phytoplankton	Prandtl
609	2022-02-28	flow cytometry	Spatial	picocyanobacteria	8.442	% of phytoplankton	Prandtl
609	2022-02-28	flow cytometry	Spatial	picocyanobacteria	14.433	% of phytoplankton	Prandtl
609	2022-02-28	flow cytometry	Spatial	picocyanobacteria	13.492	% of phytoplankton	Prandtl
633	2022-02-28	flow cytometry	Spatial	picocyanobacteria	7.143	% of phytoplankton	Prandtl
633	2022-02-28	flow cytometry	Spatial	picocyanobacteria	21.212	% of phytoplankton	Prandtl
633	2022-02-28	flow cytometry	Spatial	picocyanobacteria	14.103	% of phytoplankton	Prandtl
633	2022-02-28	flow cytometry	Spatial	picocyanobacteria	19.178	% of phytoplankton	Prandtl
633	2022-02-28	flow cytometry	Spatial	picocyanobacteria	17.045	% of phytoplankton	Prandtl
651	2022-02-28	flow cytometry	Spatial	picocyanobacteria	17.857	% of phytoplankton	Prandtl
651	2022-02-28	flow cytometry	Spatial	picocyanobacteria	20.175	% of phytoplankton	Prandtl
651	2022-02-28	flow cytometry	Spatial	picocyanobacteria	19.82	% of phytoplankton	Prandtl
651	2022-02-28	flow cytometry	Spatial	picocyanobacteria	14.737	% of phytoplankton	Prandtl
651	2022-02-28	flow cytometry	Spatial	picocyanobacteria	20.183	% of phytoplankton	Prandtl
665	2022-02-28	flow cytometry	Spatial	picocyanobacteria	13.605	% of phytoplankton	Prandtl
665	2022-02-28	flow cytometry	Spatial	picocyanobacteria	18.75	% of phytoplankton	Prandtl
665	2022-02-28	flow cytometry	Spatial	picocyanobacteria	18.085	% of phytoplankton	Prandtl
665	2022-02-28	flow cytometry	Spatial	picocyanobacteria	21.649	% of phytoplankton	Prandtl
665	2022-02-28	flow cytometry	Spatial	picocyanobacteria	20	% of phytoplankton	Prandtl
692	2022-02-28	flow cytometry	Spatial	picocyanobacteria	15.311	% of phytoplankton	Prandtl
692	2022-02-28	flow cytometry	Spatial	picocyanobacteria	16.797	% of phytoplankton	Prandtl
692	2022-02-28	flow cytometry	Spatial	picocyanobacteria	16.111	% of phytoplankton	Prandtl
692	2022-02-28	flow cytometry	Spatial	picocyanobacteria	16.935	% of phytoplankton	Prandtl
692	2022-02-28	flow cytometry	Spatial	picocyanobacteria	18.254	% of phytoplankton	Prandtl
713	2022-02-28	flow cytometry	Spatial	picocyanobacteria	18.327	% of phytoplankton	Prandtl
713	2022-02-28	flow cytometry	Spatial	picocyanobacteria	15.534	% of phytoplankton	Prandtl
713	2022-02-28	flow cytometry	Spatial	picocyanobacteria	15.538	% of phytoplankton	Prandtl
713	2022-02-28	flow cytometry	Spatial	picocyanobacteria	11.864	% of phytoplankton	Prandtl
713	2022-02-28	flow cytometry	Spatial	picocyanobacteria	15.909	% of phytoplankton	Prandtl
609	2022-05-22	flow cytometry	Spatial	picocyanobacteria	9.587	% of phytoplankton	Prandtl
609	2022-05-22	flow cytometry	Spatial	picocyanobacteria	13.677	% of phytoplankton	Prandtl
609	2022-05-22	flow cytometry	Spatial	picocyanobacteria	9.506	% of phytoplankton	Prandtl
609	2022-05-22	flow cytometry	Spatial	picocyanobacteria	10	% of phytoplankton	Prandtl
609	2022-05-22	flow cytometry	Spatial	picocyanobacteria	10.67	% of phytoplankton	Prandtl
692	2022-05-22	flow cytometry	Spatial	picocyanobacteria	10.435	% of phytoplankton	Prandtl
692	2022-05-22	flow cytometry	Spatial	picocyanobacteria	16.129	% of phytoplankton	Prandtl
692	2022-05-22	flow cytometry	Spatial	picocyanobacteria	14.146	% of phytoplankton	Prandtl
692	2022-05-22	flow cytometry	Spatial	picocyanobacteria	18.301	% of phytoplankton	Prandtl
692	2022-05-22	flow cytometry	Spatial	picocyanobacteria	15.789	% of phytoplankton	Prandtl
633	2022-05-22	flow cytometry	Spatial	picocyanobacteria	16.794	% of phytoplankton	Prandtl
633	2022-05-22	flow cytometry	Spatial	picocyanobacteria	19.608	% of phytoplankton	Prandtl
633	2022-05-22	flow cytometry	Spatial	picocyanobacteria	15.263	% of phytoplankton	Prandtl
633	2022-05-22	flow cytometry	Spatial	picocyanobacteria	18.75	% of phytoplankton	Prandtl
633	2022-05-22	flow cytometry	Spatial	picocyanobacteria	18.954	% of phytoplankton	Prandtl
713	2022-05-22	flow cytometry	Spatial	picocyanobacteria	10.345	% of phytoplankton	Prandtl
713	2022-05-22	flow cytometry	Spatial	picocyanobacteria	7.509	% of phytoplankton	Prandtl
713	2022-05-22	flow cytometry	Spatial	picocyanobacteria	6.84	% of phytoplankton	Prandtl
713	2022-05-22	flow cytometry	Spatial	picocyanobacteria	12	% of phytoplankton	Prandtl
713	2022-05-22	flow cytometry	Spatial	picocyanobacteria	6.286	% of phytoplankton	Prandtl
651	2022-05-22	flow cytometry	Spatial	picocyanobacteria	18.803	% of phytoplankton	Prandtl
651	2022-05-22	flow cytometry	Spatial	picocyanobacteria	13.433	% of phytoplankton	Prandtl
651	2022-05-22	flow cytometry	Spatial	picocyanobacteria	16.092	% of phytoplankton	Prandtl
651	2022-05-22	flow cytometry	Spatial	picocyanobacteria	14.208	% of phytoplankton	Prandtl
651	2022-05-22	flow cytometry	Spatial	picocyanobacteria	13.131	% of phytoplankton	Prandtl
665	2022-05-22	flow cytometry	Spatial	picocyanobacteria	16.794	% of phytoplankton	Prandtl
665	2022-05-22	flow cytometry	Spatial	picocyanobacteria	12.593	% of phytoplankton	Prandtl
665	2022-05-22	flow cytometry	Spatial	picocyanobacteria	11.808	% of phytoplankton	Prandtl
665	2022-05-22	flow cytometry	Spatial	picocyanobacteria	14.242	% of phytoplankton	Prandtl
665	2022-05-22	flow cytometry	Spatial	picocyanobacteria	12.717	% of phytoplankton	Prandtl
609	2022-06-20	flow cytometry	Spatial	picocyanobacteria	10.748	% of phytoplankton	Prandtl
609	2022-06-20	flow cytometry	Spatial	picocyanobacteria	9.792	% of phytoplankton	Prandtl
609	2022-06-20	flow cytometry	Spatial	picocyanobacteria	10.021	% of phytoplankton	Prandtl
609	2022-06-20	flow cytometry	Spatial	picocyanobacteria	9.774	% of phytoplankton	Prandtl
609	2022-06-20	flow cytometry	Spatial	picocyanobacteria	10.135	% of phytoplankton	Prandtl
692	2022-06-20	flow cytometry	Spatial	picocyanobacteria	12.807	% of phytoplankton	Prandtl
692	2022-06-20	flow cytometry	Spatial	picocyanobacteria	14.837	% of phytoplankton	Prandtl
692	2022-06-20	flow cytometry	Spatial	picocyanobacteria	15.881	% of phytoplankton	Prandtl
692	2022-06-20	flow cytometry	Spatial	picocyanobacteria	16.12	% of phytoplankton	Prandtl
692	2022-06-20	flow cytometry	Spatial	picocyanobacteria	14.169	% of phytoplankton	Prandtl
633	2022-06-20	flow cytometry	Spatial	picocyanobacteria	14.286	% of phytoplankton	Prandtl
633	2022-06-20	flow cytometry	Spatial	picocyanobacteria	13.333	% of phytoplankton	Prandtl
633	2022-06-20	flow cytometry	Spatial	picocyanobacteria	13.198	% of phytoplankton	Prandtl
633	2022-06-20	flow cytometry	Spatial	picocyanobacteria	13.086	% of phytoplankton	Prandtl
633	2022-06-20	flow cytometry	Spatial	picocyanobacteria	11.2	% of phytoplankton	Prandtl
713	2022-06-20	flow cytometry	Spatial	picocyanobacteria	14.74	% of phytoplankton	Prandtl
713	2022-06-20	flow cytometry	Spatial	picocyanobacteria	14.286	% of phytoplankton	Prandtl
713	2022-06-20	flow cytometry	Spatial	picocyanobacteria	15.629	% of phytoplankton	Prandtl
713	2022-06-20	flow cytometry	Spatial	picocyanobacteria	15.724	% of phytoplankton	Prandtl
713	2022-06-20	flow cytometry	Spatial	picocyanobacteria	15.294	% of phytoplankton	Prandtl
651	2022-06-20	flow cytometry	Spatial	picocyanobacteria	9.176	% of phytoplankton	Prandtl
651	2022-06-20	flow cytometry	Spatial	picocyanobacteria	12.073	% of phytoplankton	Prandtl
651	2022-06-20	flow cytometry	Spatial	picocyanobacteria	9.067	% of phytoplankton	Prandtl
651	2022-06-20	flow cytometry	Spatial	picocyanobacteria	8.998	% of phytoplankton	Prandtl
651	2022-06-20	flow cytometry	Spatial	picocyanobacteria	10.539	% of phytoplankton	Prandtl
665	2022-06-20	flow cytometry	Spatial	picocyanobacteria	3.415	% of phytoplankton	Prandtl
665	2022-06-20	flow cytometry	Spatial	picocyanobacteria	8.213	% of phytoplankton	Prandtl
665	2022-06-20	flow cytometry	Spatial	picocyanobacteria	7.556	% of phytoplankton	Prandtl
665	2022-06-20	flow cytometry	Spatial	picocyanobacteria	11.34	% of phytoplankton	Prandtl
665	2022-06-20	flow cytometry	Spatial	picocyanobacteria	4.878	% of phytoplankton	Prandtl
609	2022-05-22	18S sequencing	Spatial	Mychonastes	83.922	% of picophytoplankton	Prandtl
609	2022-06-20	18S sequencing	Spatial	Mychonastes	91.63	% of picophytoplankton	Prandtl
609	2021-05-07	18S sequencing	Spatial	Mychonastes	25.431	% of picophytoplankton	Prandtl
633	2022-05-22	18S sequencing	Spatial	Mychonastes	87.778	% of picophytoplankton	Prandtl
633	2021-07-30	18S sequencing	Spatial	Mychonastes	47.423	% of picophytoplankton	Prandtl
651	2022-05-22	18S sequencing	Spatial	Mychonastes	67.347	% of picophytoplankton	Prandtl
651	2022-06-20	18S sequencing	Spatial	Mychonastes	25.965	% of picophytoplankton	Prandtl
665	2022-05-22	18S sequencing	Spatial	Mychonastes	46.992	% of picophytoplankton	Prandtl
665	2022-06-20	18S sequencing	Spatial	Mychonastes	57.419	% of picophytoplankton	Prandtl
692	2022-05-22	18S sequencing	Spatial	Mychonastes	7.777	% of picophytoplankton	Prandtl
692	2022-06-20	18S sequencing	Spatial	Mychonastes	11.075	% of picophytoplankton	Prandtl
692	2022-02-28	18S sequencing	Spatial	Mychonastes	16.337	% of picophytoplankton	Prandtl
692	2021-05-08	18S sequencing	Spatial	Mychonastes	10.905	% of picophytoplankton	Prandtl
692	2021-07-30	18S sequencing	Spatial	Mychonastes	1.866	% of picophytoplankton	Prandtl
713	2022-05-22	18S sequencing	Spatial	Mychonastes	1.088	% of picophytoplankton	Prandtl
713	2022-06-20	18S sequencing	Spatial	Mychonastes	2.434	% of picophytoplankton	Prandtl
713	2022-02-28	18S sequencing	Spatial	Mychonastes	19.636	% of picophytoplankton	Prandtl
713	2021-05-08	18S sequencing	Spatial	Mychonastes	0	% of picophytoplankton	Prandtl
713	2021-07-30	18S sequencing	Spatial	Mychonastes	1.555	% of picophytoplankton	Prandtl
609	2022-05-22	18S sequencing	Spatial	Minidiscus	0	% of picophytoplankton	Prandtl
609	2022-06-20	18S sequencing	Spatial	Minidiscus	0	% of picophytoplankton	Prandtl
609	2021-05-07	18S sequencing	Spatial	Minidiscus	0	% of picophytoplankton	Prandtl
633	2022-05-22	18S sequencing	Spatial	Minidiscus	6.111	% of picophytoplankton	Prandtl
633	2021-07-30	18S sequencing	Spatial	Minidiscus	52.577	% of picophytoplankton	Prandtl
651	2022-05-22	18S sequencing	Spatial	Minidiscus	32.653	% of picophytoplankton	Prandtl
651	2022-06-20	18S sequencing	Spatial	Minidiscus	71.93	% of picophytoplankton	Prandtl
665	2022-05-22	18S sequencing	Spatial	Minidiscus	44.925	% of picophytoplankton	Prandtl
665	2022-06-20	18S sequencing	Spatial	Minidiscus	39.355	% of picophytoplankton	Prandtl
692	2022-05-22	18S sequencing	Spatial	Minidiscus	88.588	% of picophytoplankton	Prandtl
692	2022-06-20	18S sequencing	Spatial	Minidiscus	69.653	% of picophytoplankton	Prandtl
692	2022-02-28	18S sequencing	Spatial	Minidiscus	26.733	% of picophytoplankton	Prandtl
692	2021-05-08	18S sequencing	Spatial	Minidiscus	68.781	% of picophytoplankton	Prandtl
692	2021-07-30	18S sequencing	Spatial	Minidiscus	89.506	% of picophytoplankton	Prandtl
713	2022-05-22	18S sequencing	Spatial	Minidiscus	94.706	% of picophytoplankton	Prandtl
713	2022-06-20	18S sequencing	Spatial	Minidiscus	88.36	% of picophytoplankton	Prandtl
713	2022-02-28	18S sequencing	Spatial	Minidiscus	35.636	% of picophytoplankton	Prandtl
713	2021-05-08	18S sequencing	Spatial	Minidiscus	93.361	% of picophytoplankton	Prandtl
713	2021-07-30	18S sequencing	Spatial	Minidiscus	88.897	% of picophytoplankton	Prandtl
609	2022-05-22	18S sequencing	Spatial	Nannochloropsis	16.078	% of picophytoplankton	Prandtl
609	2022-06-20	18S sequencing	Spatial	Nannochloropsis	8.37	% of picophytoplankton	Prandtl
609	2021-05-07	18S sequencing	Spatial	Nannochloropsis	74.569	% of picophytoplankton	Prandtl
633	2022-05-22	18S sequencing	Spatial	Nannochloropsis	6.111	% of picophytoplankton	Prandtl
633	2021-07-30	18S sequencing	Spatial	Nannochloropsis	0	% of picophytoplankton	Prandtl
651	2022-05-22	18S sequencing	Spatial	Nannochloropsis	0	% of picophytoplankton	Prandtl
651	2022-06-20	18S sequencing	Spatial	Nannochloropsis	2.105	% of picophytoplankton	Prandtl
665	2022-05-22	18S sequencing	Spatial	Nannochloropsis	4.323	% of picophytoplankton	Prandtl
665	2022-06-20	18S sequencing	Spatial	Nannochloropsis	3.226	% of picophytoplankton	Prandtl
692	2022-05-22	18S sequencing	Spatial	Nannochloropsis	2.874	% of picophytoplankton	Prandtl
692	2022-06-20	18S sequencing	Spatial	Nannochloropsis	8.578	% of picophytoplankton	Prandtl
692	2022-02-28	18S sequencing	Spatial	Nannochloropsis	36.634	% of picophytoplankton	Prandtl
692	2021-05-08	18S sequencing	Spatial	Nannochloropsis	16.536	% of picophytoplankton	Prandtl
692	2021-07-30	18S sequencing	Spatial	Nannochloropsis	0	% of picophytoplankton	Prandtl
713	2022-05-22	18S sequencing	Spatial	Nannochloropsis	2.103	% of picophytoplankton	Prandtl
713	2022-06-20	18S sequencing	Spatial	Nannochloropsis	2.857	% of picophytoplankton	Prandtl
713	2022-02-28	18S sequencing	Spatial	Nannochloropsis	30.182	% of picophytoplankton	Prandtl
713	2021-05-08	18S sequencing	Spatial	Nannochloropsis	2.306	% of picophytoplankton	Prandtl
713	2021-07-30	18S sequencing	Spatial	Nannochloropsis	0	% of picophytoplankton	Prandtl
609	2022-05-22	18S sequencing	Spatial	Nannochloris	0	% of picophytoplankton	Prandtl
609	2022-06-20	18S sequencing	Spatial	Nannochloris	0	% of picophytoplankton	Prandtl
609	2021-05-07	18S sequencing	Spatial	Nannochloris	0	% of picophytoplankton	Prandtl
633	2022-05-22	18S sequencing	Spatial	Nannochloris	0	% of picophytoplankton	Prandtl
633	2021-07-30	18S sequencing	Spatial	Nannochloris	0	% of picophytoplankton	Prandtl
651	2022-05-22	18S sequencing	Spatial	Nannochloris	0	% of picophytoplankton	Prandtl
651	2022-06-20	18S sequencing	Spatial	Nannochloris	0	% of picophytoplankton	Prandtl
665	2022-05-22	18S sequencing	Spatial	Nannochloris	3.759	% of picophytoplankton	Prandtl
665	2022-06-20	18S sequencing	Spatial	Nannochloris	0	% of picophytoplankton	Prandtl
692	2022-05-22	18S sequencing	Spatial	Nannochloris	0	% of picophytoplankton	Prandtl
692	2022-06-20	18S sequencing	Spatial	Nannochloris	0	% of picophytoplankton	Prandtl
692	2022-02-28	18S sequencing	Spatial	Nannochloris	0	% of picophytoplankton	Prandtl
692	2021-05-08	18S sequencing	Spatial	Nannochloris	3.778	% of picophytoplankton	Prandtl
692	2021-07-30	18S sequencing	Spatial	Nannochloris	0	% of picophytoplankton	Prandtl
713	2022-05-22	18S sequencing	Spatial	Nannochloris	0	% of picophytoplankton	Prandtl
713	2022-06-20	18S sequencing	Spatial	Nannochloris	0	% of picophytoplankton	Prandtl
713	2022-02-28	18S sequencing	Spatial	Nannochloris	0	% of picophytoplankton	Prandtl
713	2021-05-08	18S sequencing	Spatial	Nannochloris	0	% of picophytoplankton	Prandtl
713	2021-07-30	18S sequencing	Spatial	Nannochloris	0	% of picophytoplankton	Prandtl
609	2022-05-22	18S sequencing	Spatial	Bathycoccus	0	% of picophytoplankton	Prandtl
609	2022-06-20	18S sequencing	Spatial	Bathycoccus	0	% of picophytoplankton	Prandtl
609	2021-05-07	18S sequencing	Spatial	Bathycoccus	0	% of picophytoplankton	Prandtl
633	2022-05-22	18S sequencing	Spatial	Bathycoccus	0	% of picophytoplankton	Prandtl
633	2021-07-30	18S sequencing	Spatial	Bathycoccus	0	% of picophytoplankton	Prandtl
651	2022-05-22	18S sequencing	Spatial	Bathycoccus	0	% of picophytoplankton	Prandtl
651	2022-06-20	18S sequencing	Spatial	Bathycoccus	0	% of picophytoplankton	Prandtl
665	2022-05-22	18S sequencing	Spatial	Bathycoccus	0	% of picophytoplankton	Prandtl
665	2022-06-20	18S sequencing	Spatial	Bathycoccus	0	% of picophytoplankton	Prandtl
692	2022-05-22	18S sequencing	Spatial	Bathycoccus	0.761	% of picophytoplankton	Prandtl
692	2022-06-20	18S sequencing	Spatial	Bathycoccus	1.086	% of picophytoplankton	Prandtl
692	2022-02-28	18S sequencing	Spatial	Bathycoccus	0	% of picophytoplankton	Prandtl
692	2021-05-08	18S sequencing	Spatial	Bathycoccus	0	% of picophytoplankton	Prandtl
692	2021-07-30	18S sequencing	Spatial	Bathycoccus	1.392	% of picophytoplankton	Prandtl
713	2022-05-22	18S sequencing	Spatial	Bathycoccus	1.305	% of picophytoplankton	Prandtl
713	2022-06-20	18S sequencing	Spatial	Bathycoccus	0	% of picophytoplankton	Prandtl
713	2022-02-28	18S sequencing	Spatial	Bathycoccus	0	% of picophytoplankton	Prandtl
713	2021-05-08	18S sequencing	Spatial	Bathycoccus	3.145	% of picophytoplankton	Prandtl
713	2021-07-30	18S sequencing	Spatial	Bathycoccus	1.458	% of picophytoplankton	Prandtl
609	2022-05-22	18S sequencing	Spatial	Chloroparva	0	% of picophytoplankton	Prandtl
609	2022-06-20	18S sequencing	Spatial	Chloroparva	0	% of picophytoplankton	Prandtl
609	2021-05-07	18S sequencing	Spatial	Chloroparva	0	% of picophytoplankton	Prandtl
633	2022-05-22	18S sequencing	Spatial	Chloroparva	0	% of picophytoplankton	Prandtl
633	2021-07-30	18S sequencing	Spatial	Chloroparva	0	% of picophytoplankton	Prandtl
651	2022-05-22	18S sequencing	Spatial	Chloroparva	0	% of picophytoplankton	Prandtl
651	2022-06-20	18S sequencing	Spatial	Chloroparva	0	% of picophytoplankton	Prandtl
665	2022-05-22	18S sequencing	Spatial	Chloroparva	0	% of picophytoplankton	Prandtl
665	2022-06-20	18S sequencing	Spatial	Chloroparva	0	% of picophytoplankton	Prandtl
692	2022-05-22	18S sequencing	Spatial	Chloroparva	0	% of picophytoplankton	Prandtl
692	2022-06-20	18S sequencing	Spatial	Chloroparva	1.249	% of picophytoplankton	Prandtl
692	2022-02-28	18S sequencing	Spatial	Chloroparva	0	% of picophytoplankton	Prandtl
692	2021-05-08	18S sequencing	Spatial	Chloroparva	0	% of picophytoplankton	Prandtl
692	2021-07-30	18S sequencing	Spatial	Chloroparva	1.277	% of picophytoplankton	Prandtl
713	2022-05-22	18S sequencing	Spatial	Chloroparva	0	% of picophytoplankton	Prandtl
713	2022-06-20	18S sequencing	Spatial	Chloroparva	0	% of picophytoplankton	Prandtl
713	2022-02-28	18S sequencing	Spatial	Chloroparva	0	% of picophytoplankton	Prandtl
713	2021-05-08	18S sequencing	Spatial	Chloroparva	0	% of picophytoplankton	Prandtl
713	2021-07-30	18S sequencing	Spatial	Chloroparva	3.28	% of picophytoplankton	Prandtl
609	2022-05-22	18S sequencing	Spatial	Choricystis	0	% of picophytoplankton	Prandtl
609	2022-06-20	18S sequencing	Spatial	Choricystis	0	% of picophytoplankton	Prandtl
609	2021-05-07	18S sequencing	Spatial	Choricystis	0	% of picophytoplankton	Prandtl
633	2022-05-22	18S sequencing	Spatial	Choricystis	0	% of picophytoplankton	Prandtl
633	2021-07-30	18S sequencing	Spatial	Choricystis	0	% of picophytoplankton	Prandtl
651	2022-05-22	18S sequencing	Spatial	Choricystis	0	% of picophytoplankton	Prandtl
651	2022-06-20	18S sequencing	Spatial	Choricystis	0	% of picophytoplankton	Prandtl
665	2022-05-22	18S sequencing	Spatial	Choricystis	0	% of picophytoplankton	Prandtl
665	2022-06-20	18S sequencing	Spatial	Choricystis	0	% of picophytoplankton	Prandtl
692	2022-05-22	18S sequencing	Spatial	Choricystis	0	% of picophytoplankton	Prandtl
692	2022-06-20	18S sequencing	Spatial	Choricystis	1.9	% of picophytoplankton	Prandtl
692	2022-02-28	18S sequencing	Spatial	Choricystis	20.297	% of picophytoplankton	Prandtl
692	2021-05-08	18S sequencing	Spatial	Choricystis	0	% of picophytoplankton	Prandtl
692	2021-07-30	18S sequencing	Spatial	Choricystis	0.344	% of picophytoplankton	Prandtl
713	2022-05-22	18S sequencing	Spatial	Choricystis	0	% of picophytoplankton	Prandtl
713	2022-06-20	18S sequencing	Spatial	Choricystis	0	% of picophytoplankton	Prandtl
713	2022-02-28	18S sequencing	Spatial	Choricystis	14.545	% of picophytoplankton	Prandtl
713	2021-05-08	18S sequencing	Spatial	Choricystis	0	% of picophytoplankton	Prandtl
713	2021-07-30	18S sequencing	Spatial	Choricystis	0.996	% of picophytoplankton	Prandtl
609	2022-05-22	18S sequencing	Spatial	Micromonas	0	% of picophytoplankton	Prandtl
609	2022-06-20	18S sequencing	Spatial	Micromonas	0	% of picophytoplankton	Prandtl
609	2021-05-07	18S sequencing	Spatial	Micromonas	0	% of picophytoplankton	Prandtl
633	2022-05-22	18S sequencing	Spatial	Micromonas	0	% of picophytoplankton	Prandtl
633	2021-07-30	18S sequencing	Spatial	Micromonas	0	% of picophytoplankton	Prandtl
651	2022-05-22	18S sequencing	Spatial	Micromonas	0	% of picophytoplankton	Prandtl
651	2022-06-20	18S sequencing	Spatial	Micromonas	0	% of picophytoplankton	Prandtl
665	2022-05-22	18S sequencing	Spatial	Micromonas	0	% of picophytoplankton	Prandtl
665	2022-06-20	18S sequencing	Spatial	Micromonas	0	% of picophytoplankton	Prandtl
692	2022-05-22	18S sequencing	Spatial	Micromonas	0	% of picophytoplankton	Prandtl
692	2022-06-20	18S sequencing	Spatial	Micromonas	0	% of picophytoplankton	Prandtl
692	2022-02-28	18S sequencing	Spatial	Micromonas	0	% of picophytoplankton	Prandtl
692	2021-05-08	18S sequencing	Spatial	Micromonas	0	% of picophytoplankton	Prandtl
692	2021-07-30	18S sequencing	Spatial	Micromonas	0.769	% of picophytoplankton	Prandtl
713	2022-05-22	18S sequencing	Spatial	Micromonas	0	% of picophytoplankton	Prandtl
713	2022-06-20	18S sequencing	Spatial	Micromonas	1.587	% of picophytoplankton	Prandtl
713	2022-02-28	18S sequencing	Spatial	Micromonas	0	% of picophytoplankton	Prandtl
713	2021-05-08	18S sequencing	Spatial	Micromonas	1.188	% of picophytoplankton	Prandtl
713	2021-07-30	18S sequencing	Spatial	Micromonas	0.534	% of picophytoplankton	Prandtl
609	2022-05-22	18S sequencing	Spatial	Ostreococcus	0	% of picophytoplankton	Prandtl
609	2022-06-20	18S sequencing	Spatial	Ostreococcus	0	% of picophytoplankton	Prandtl
609	2021-05-07	18S sequencing	Spatial	Ostreococcus	0	% of picophytoplankton	Prandtl
633	2022-05-22	18S sequencing	Spatial	Ostreococcus	0	% of picophytoplankton	Prandtl
633	2021-07-30	18S sequencing	Spatial	Ostreococcus	0	% of picophytoplankton	Prandtl
651	2022-05-22	18S sequencing	Spatial	Ostreococcus	0	% of picophytoplankton	Prandtl
651	2022-06-20	18S sequencing	Spatial	Ostreococcus	0	% of picophytoplankton	Prandtl
665	2022-05-22	18S sequencing	Spatial	Ostreococcus	0	% of picophytoplankton	Prandtl
665	2022-06-20	18S sequencing	Spatial	Ostreococcus	0	% of picophytoplankton	Prandtl
692	2022-05-22	18S sequencing	Spatial	Ostreococcus	0	% of picophytoplankton	Prandtl
692	2022-06-20	18S sequencing	Spatial	Ostreococcus	0.76	% of picophytoplankton	Prandtl
692	2022-02-28	18S sequencing	Spatial	Ostreococcus	0	% of picophytoplankton	Prandtl
692	2021-05-08	18S sequencing	Spatial	Ostreococcus	0	% of picophytoplankton	Prandtl
692	2021-07-30	18S sequencing	Spatial	Ostreococcus	4.028	% of picophytoplankton	Prandtl
713	2022-05-22	18S sequencing	Spatial	Ostreococcus	0.798	% of picophytoplankton	Prandtl
713	2022-06-20	18S sequencing	Spatial	Ostreococcus	1.587	% of picophytoplankton	Prandtl
713	2022-02-28	18S sequencing	Spatial	Ostreococcus	0	% of picophytoplankton	Prandtl
713	2021-05-08	18S sequencing	Spatial	Ostreococcus	0	% of picophytoplankton	Prandtl
713	2021-07-30	18S sequencing	Spatial	Ostreococcus	2.332	% of picophytoplankton	Prandtl
609	2022-05-22	18S sequencing	Spatial	Picochlorum	0	% of picophytoplankton	Prandtl
609	2022-06-20	18S sequencing	Spatial	Picochlorum	0	% of picophytoplankton	Prandtl
609	2021-05-07	18S sequencing	Spatial	Picochlorum	0	% of picophytoplankton	Prandtl
633	2022-05-22	18S sequencing	Spatial	Picochlorum	0	% of picophytoplankton	Prandtl
633	2021-07-30	18S sequencing	Spatial	Picochlorum	0	% of picophytoplankton	Prandtl
651	2022-05-22	18S sequencing	Spatial	Picochlorum	0	% of picophytoplankton	Prandtl
651	2022-06-20	18S sequencing	Spatial	Picochlorum	0	% of picophytoplankton	Prandtl
665	2022-05-22	18S sequencing	Spatial	Picochlorum	0	% of picophytoplankton	Prandtl
665	2022-06-20	18S sequencing	Spatial	Picochlorum	0	% of picophytoplankton	Prandtl
692	2022-05-22	18S sequencing	Spatial	Picochlorum	0	% of picophytoplankton	Prandtl
692	2022-06-20	18S sequencing	Spatial	Picochlorum	5.7	% of picophytoplankton	Prandtl
692	2022-02-28	18S sequencing	Spatial	Picochlorum	0	% of picophytoplankton	Prandtl
692	2021-05-08	18S sequencing	Spatial	Picochlorum	0	% of picophytoplankton	Prandtl
692	2021-07-30	18S sequencing	Spatial	Picochlorum	0.819	% of picophytoplankton	Prandtl
713	2022-05-22	18S sequencing	Spatial	Picochlorum	0	% of picophytoplankton	Prandtl
713	2022-06-20	18S sequencing	Spatial	Picochlorum	3.175	% of picophytoplankton	Prandtl
713	2022-02-28	18S sequencing	Spatial	Picochlorum	0	% of picophytoplankton	Prandtl
713	2021-05-08	18S sequencing	Spatial	Picochlorum	0	% of picophytoplankton	Prandtl
713	2021-07-30	18S sequencing	Spatial	Picochlorum	0.948	% of picophytoplankton	Prandtl
609	2021-07-29	16S sequencing	Spatial	Synechococcus	26.88	% of picophytoplankton	Prandtl
609	2021-07-29	16S sequencing	Spatial	Microcystis	43.535	% of picophytoplankton	Prandtl
609	2021-07-29	16S sequencing	Spatial	other	2.284	% of picophytoplankton	Prandtl
609	2021-07-29	16S sequencing	Spatial	unidentified	27.301	% of picophytoplankton	Prandtl
633	2021-07-30	16S sequencing	Spatial	Synechococcus	33.979	% of picophytoplankton	Prandtl
633	2021-07-30	16S sequencing	Spatial	Microcystis	39.109	% of picophytoplankton	Prandtl
633	2021-07-30	16S sequencing	Spatial	other	2.259	% of picophytoplankton	Prandtl
633	2021-07-30	16S sequencing	Spatial	unidentified	24.653	% of picophytoplankton	Prandtl
692	2021-07-30	16S sequencing	Spatial	Synechococcus	48.333	% of picophytoplankton	Prandtl
692	2021-07-30	16S sequencing	Spatial	Microcystis	30.833	% of picophytoplankton	Prandtl
692	2021-07-30	16S sequencing	Spatial	other	0	% of picophytoplankton	Prandtl
692	2021-07-30	16S sequencing	Spatial	unidentified	20.833	% of picophytoplankton	Prandtl
713	2021-07-30	16S sequencing	Spatial	Synechococcus	69.091	% of picophytoplankton	Prandtl
713	2021-07-30	16S sequencing	Spatial	Microcystis	8.182	% of picophytoplankton	Prandtl
713	2021-07-30	16S sequencing	Spatial	other	2.727	% of picophytoplankton	Prandtl
713	2021-07-30	16S sequencing	Spatial	unidentified	20	% of picophytoplankton	Prandtl
609	2022-06-20	16S sequencing	Spatial	Synechococcus	15.044	% of picophytoplankton	Prandtl
609	2022-06-20	16S sequencing	Spatial	Microcystis	0	% of picophytoplankton	Prandtl
609	2022-06-20	16S sequencing	Spatial	other	0	% of picophytoplankton	Prandtl
609	2022-06-20	16S sequencing	Spatial	unidentified	84.956	% of picophytoplankton	Prandtl
609	2022-05-22	18S sequencing	Spatial	Mychonastes	83.922	% of picophytoplankton	Prandtl
609	2022-06-20	18S sequencing	Spatial	Mychonastes	91.63	% of picophytoplankton	Prandtl
609	2021-05-07	18S sequencing	Spatial	Mychonastes	25.431	% of picophytoplankton	Prandtl
633	2022-05-22	18S sequencing	Spatial	Mychonastes	87.778	% of picophytoplankton	Prandtl
633	2021-07-30	18S sequencing	Spatial	Mychonastes	47.423	% of picophytoplankton	Prandtl
651	2022-05-22	18S sequencing	Spatial	Mychonastes	67.347	% of picophytoplankton	Prandtl
651	2022-06-20	18S sequencing	Spatial	Mychonastes	25.965	% of picophytoplankton	Prandtl
665	2022-05-22	18S sequencing	Spatial	Mychonastes	46.992	% of picophytoplankton	Prandtl
665	2022-06-20	18S sequencing	Spatial	Mychonastes	57.419	% of picophytoplankton	Prandtl
692	2022-05-22	18S sequencing	Spatial	Mychonastes	7.777	% of picophytoplankton	Prandtl
692	2022-06-20	18S sequencing	Spatial	Mychonastes	11.075	% of picophytoplankton	Prandtl
692	2022-02-28	18S sequencing	Spatial	Mychonastes	16.337	% of picophytoplankton	Prandtl
692	2021-05-08	18S sequencing	Spatial	Mychonastes	10.905	% of picophytoplankton	Prandtl
692	2021-07-30	18S sequencing	Spatial	Mychonastes	1.866	% of picophytoplankton	Prandtl
713	2022-05-22	18S sequencing	Spatial	Mychonastes	1.088	% of picophytoplankton	Prandtl
713	2022-06-20	18S sequencing	Spatial	Mychonastes	2.434	% of picophytoplankton	Prandtl
713	2022-02-28	18S sequencing	Spatial	Mychonastes	19.636	% of picophytoplankton	Prandtl
713	2021-05-08	18S sequencing	Spatial	Mychonastes	0	% of picophytoplankton	Prandtl
713	2021-07-30	18S sequencing	Spatial	Mychonastes	1.555	% of picophytoplankton	Prandtl
609	2022-05-22	18S sequencing	Spatial	Minidiscus	0	% of picophytoplankton	Prandtl
609	2022-06-20	18S sequencing	Spatial	Minidiscus	0	% of picophytoplankton	Prandtl
609	2021-05-07	18S sequencing	Spatial	Minidiscus	0	% of picophytoplankton	Prandtl
633	2022-05-22	18S sequencing	Spatial	Minidiscus	6.111	% of picophytoplankton	Prandtl
633	2021-07-30	18S sequencing	Spatial	Minidiscus	52.577	% of picophytoplankton	Prandtl
651	2022-05-22	18S sequencing	Spatial	Minidiscus	32.653	% of picophytoplankton	Prandtl
651	2022-06-20	18S sequencing	Spatial	Minidiscus	71.93	% of picophytoplankton	Prandtl
665	2022-05-22	18S sequencing	Spatial	Minidiscus	44.925	% of picophytoplankton	Prandtl
665	2022-06-20	18S sequencing	Spatial	Minidiscus	39.355	% of picophytoplankton	Prandtl
692	2022-05-22	18S sequencing	Spatial	Minidiscus	88.588	% of picophytoplankton	Prandtl
692	2022-06-20	18S sequencing	Spatial	Minidiscus	69.653	% of picophytoplankton	Prandtl
692	2022-02-28	18S sequencing	Spatial	Minidiscus	26.733	% of picophytoplankton	Prandtl
692	2021-05-08	18S sequencing	Spatial	Minidiscus	68.781	% of picophytoplankton	Prandtl
692	2021-07-30	18S sequencing	Spatial	Minidiscus	89.506	% of picophytoplankton	Prandtl
713	2022-05-22	18S sequencing	Spatial	Minidiscus	94.706	% of picophytoplankton	Prandtl
713	2022-06-20	18S sequencing	Spatial	Minidiscus	88.36	% of picophytoplankton	Prandtl
713	2022-02-28	18S sequencing	Spatial	Minidiscus	35.636	% of picophytoplankton	Prandtl
713	2021-05-08	18S sequencing	Spatial	Minidiscus	93.361	% of picophytoplankton	Prandtl
713	2021-07-30	18S sequencing	Spatial	Minidiscus	88.897	% of picophytoplankton	Prandtl
609	2022-05-22	18S sequencing	Spatial	Nannochloropsis	16.078	% of picophytoplankton	Prandtl
609	2022-06-20	18S sequencing	Spatial	Nannochloropsis	8.37	% of picophytoplankton	Prandtl
609	2021-05-07	18S sequencing	Spatial	Nannochloropsis	74.569	% of picophytoplankton	Prandtl
633	2022-05-22	18S sequencing	Spatial	Nannochloropsis	6.111	% of picophytoplankton	Prandtl
633	2021-07-30	18S sequencing	Spatial	Nannochloropsis	0	% of picophytoplankton	Prandtl
651	2022-05-22	18S sequencing	Spatial	Nannochloropsis	0	% of picophytoplankton	Prandtl
651	2022-06-20	18S sequencing	Spatial	Nannochloropsis	2.105	% of picophytoplankton	Prandtl
665	2022-05-22	18S sequencing	Spatial	Nannochloropsis	4.323	% of picophytoplankton	Prandtl
665	2022-06-20	18S sequencing	Spatial	Nannochloropsis	3.226	% of picophytoplankton	Prandtl
692	2022-05-22	18S sequencing	Spatial	Nannochloropsis	2.874	% of picophytoplankton	Prandtl
692	2022-06-20	18S sequencing	Spatial	Nannochloropsis	8.578	% of picophytoplankton	Prandtl
692	2022-02-28	18S sequencing	Spatial	Nannochloropsis	36.634	% of picophytoplankton	Prandtl
692	2021-05-08	18S sequencing	Spatial	Nannochloropsis	16.536	% of picophytoplankton	Prandtl
692	2021-07-30	18S sequencing	Spatial	Nannochloropsis	0	% of picophytoplankton	Prandtl
713	2022-05-22	18S sequencing	Spatial	Nannochloropsis	2.103	% of picophytoplankton	Prandtl
713	2022-06-20	18S sequencing	Spatial	Nannochloropsis	2.857	% of picophytoplankton	Prandtl
713	2022-02-28	18S sequencing	Spatial	Nannochloropsis	30.182	% of picophytoplankton	Prandtl
713	2021-05-08	18S sequencing	Spatial	Nannochloropsis	2.306	% of picophytoplankton	Prandtl
713	2021-07-30	18S sequencing	Spatial	Nannochloropsis	0	% of picophytoplankton	Prandtl
609	2022-05-22	18S sequencing	Spatial	Nannochloris	0	% of picophytoplankton	Prandtl
609	2022-06-20	18S sequencing	Spatial	Nannochloris	0	% of picophytoplankton	Prandtl
609	2021-05-07	18S sequencing	Spatial	Nannochloris	0	% of picophytoplankton	Prandtl
633	2022-05-22	18S sequencing	Spatial	Nannochloris	0	% of picophytoplankton	Prandtl
633	2021-07-30	18S sequencing	Spatial	Nannochloris	0	% of picophytoplankton	Prandtl
651	2022-05-22	18S sequencing	Spatial	Nannochloris	0	% of picophytoplankton	Prandtl
651	2022-06-20	18S sequencing	Spatial	Nannochloris	0	% of picophytoplankton	Prandtl
665	2022-05-22	18S sequencing	Spatial	Nannochloris	3.759	% of picophytoplankton	Prandtl
665	2022-06-20	18S sequencing	Spatial	Nannochloris	0	% of picophytoplankton	Prandtl
692	2022-05-22	18S sequencing	Spatial	Nannochloris	0	% of picophytoplankton	Prandtl
692	2022-06-20	18S sequencing	Spatial	Nannochloris	0	% of picophytoplankton	Prandtl
692	2022-02-28	18S sequencing	Spatial	Nannochloris	0	% of picophytoplankton	Prandtl
692	2021-05-08	18S sequencing	Spatial	Nannochloris	3.778	% of picophytoplankton	Prandtl
692	2021-07-30	18S sequencing	Spatial	Nannochloris	0	% of picophytoplankton	Prandtl
713	2022-05-22	18S sequencing	Spatial	Nannochloris	0	% of picophytoplankton	Prandtl
713	2022-06-20	18S sequencing	Spatial	Nannochloris	0	% of picophytoplankton	Prandtl
713	2022-02-28	18S sequencing	Spatial	Nannochloris	0	% of picophytoplankton	Prandtl
713	2021-05-08	18S sequencing	Spatial	Nannochloris	0	% of picophytoplankton	Prandtl
713	2021-07-30	18S sequencing	Spatial	Nannochloris	0	% of picophytoplankton	Prandtl
609	2022-05-22	18S sequencing	Spatial	Bathycoccus	0	% of picophytoplankton	Prandtl
609	2022-06-20	18S sequencing	Spatial	Bathycoccus	0	% of picophytoplankton	Prandtl
609	2021-05-07	18S sequencing	Spatial	Bathycoccus	0	% of picophytoplankton	Prandtl
633	2022-05-22	18S sequencing	Spatial	Bathycoccus	0	% of picophytoplankton	Prandtl
633	2021-07-30	18S sequencing	Spatial	Bathycoccus	0	% of picophytoplankton	Prandtl
651	2022-05-22	18S sequencing	Spatial	Bathycoccus	0	% of picophytoplankton	Prandtl
651	2022-06-20	18S sequencing	Spatial	Bathycoccus	0	% of picophytoplankton	Prandtl
665	2022-05-22	18S sequencing	Spatial	Bathycoccus	0	% of picophytoplankton	Prandtl
665	2022-06-20	18S sequencing	Spatial	Bathycoccus	0	% of picophytoplankton	Prandtl
692	2022-05-22	18S sequencing	Spatial	Bathycoccus	0.761	% of picophytoplankton	Prandtl
692	2022-06-20	18S sequencing	Spatial	Bathycoccus	1.086	% of picophytoplankton	Prandtl
692	2022-02-28	18S sequencing	Spatial	Bathycoccus	0	% of picophytoplankton	Prandtl
692	2021-05-08	18S sequencing	Spatial	Bathycoccus	0	% of picophytoplankton	Prandtl
692	2021-07-30	18S sequencing	Spatial	Bathycoccus	1.392	% of picophytoplankton	Prandtl
713	2022-05-22	18S sequencing	Spatial	Bathycoccus	1.305	% of picophytoplankton	Prandtl
713	2022-06-20	18S sequencing	Spatial	Bathycoccus	0	% of picophytoplankton	Prandtl
713	2022-02-28	18S sequencing	Spatial	Bathycoccus	0	% of picophytoplankton	Prandtl
713	2021-05-08	18S sequencing	Spatial	Bathycoccus	3.145	% of picophytoplankton	Prandtl
713	2021-07-30	18S sequencing	Spatial	Bathycoccus	1.458	% of picophytoplankton	Prandtl
609	2022-05-22	18S sequencing	Spatial	Chloroparva	0	% of picophytoplankton	Prandtl
609	2022-06-20	18S sequencing	Spatial	Chloroparva	0	% of picophytoplankton	Prandtl
609	2021-05-07	18S sequencing	Spatial	Chloroparva	0	% of picophytoplankton	Prandtl
633	2022-05-22	18S sequencing	Spatial	Chloroparva	0	% of picophytoplankton	Prandtl
633	2021-07-30	18S sequencing	Spatial	Chloroparva	0	% of picophytoplankton	Prandtl
651	2022-05-22	18S sequencing	Spatial	Chloroparva	0	% of picophytoplankton	Prandtl
651	2022-06-20	18S sequencing	Spatial	Chloroparva	0	% of picophytoplankton	Prandtl
665	2022-05-22	18S sequencing	Spatial	Chloroparva	0	% of picophytoplankton	Prandtl
665	2022-06-20	18S sequencing	Spatial	Chloroparva	0	% of picophytoplankton	Prandtl
692	2022-05-22	18S sequencing	Spatial	Chloroparva	0	% of picophytoplankton	Prandtl
692	2022-06-20	18S sequencing	Spatial	Chloroparva	1.249	% of picophytoplankton	Prandtl
692	2022-02-28	18S sequencing	Spatial	Chloroparva	0	% of picophytoplankton	Prandtl
692	2021-05-08	18S sequencing	Spatial	Chloroparva	0	% of picophytoplankton	Prandtl
692	2021-07-30	18S sequencing	Spatial	Chloroparva	1.277	% of picophytoplankton	Prandtl
713	2022-05-22	18S sequencing	Spatial	Chloroparva	0	% of picophytoplankton	Prandtl
713	2022-06-20	18S sequencing	Spatial	Chloroparva	0	% of picophytoplankton	Prandtl
713	2022-02-28	18S sequencing	Spatial	Chloroparva	0	% of picophytoplankton	Prandtl
713	2021-05-08	18S sequencing	Spatial	Chloroparva	0	% of picophytoplankton	Prandtl
713	2021-07-30	18S sequencing	Spatial	Chloroparva	3.28	% of picophytoplankton	Prandtl
609	2022-05-22	18S sequencing	Spatial	Choricystis	0	% of picophytoplankton	Prandtl
609	2022-06-20	18S sequencing	Spatial	Choricystis	0	% of picophytoplankton	Prandtl
609	2021-05-07	18S sequencing	Spatial	Choricystis	0	% of picophytoplankton	Prandtl
633	2022-05-22	18S sequencing	Spatial	Choricystis	0	% of picophytoplankton	Prandtl
633	2021-07-30	18S sequencing	Spatial	Choricystis	0	% of picophytoplankton	Prandtl
651	2022-05-22	18S sequencing	Spatial	Choricystis	0	% of picophytoplankton	Prandtl
651	2022-06-20	18S sequencing	Spatial	Choricystis	0	% of picophytoplankton	Prandtl
665	2022-05-22	18S sequencing	Spatial	Choricystis	0	% of picophytoplankton	Prandtl
665	2022-06-20	18S sequencing	Spatial	Choricystis	0	% of picophytoplankton	Prandtl
692	2022-05-22	18S sequencing	Spatial	Choricystis	0	% of picophytoplankton	Prandtl
692	2022-06-20	18S sequencing	Spatial	Choricystis	1.9	% of picophytoplankton	Prandtl
692	2022-02-28	18S sequencing	Spatial	Choricystis	20.297	% of picophytoplankton	Prandtl
692	2021-05-08	18S sequencing	Spatial	Choricystis	0	% of picophytoplankton	Prandtl
692	2021-07-30	18S sequencing	Spatial	Choricystis	0.344	% of picophytoplankton	Prandtl
713	2022-05-22	18S sequencing	Spatial	Choricystis	0	% of picophytoplankton	Prandtl
713	2022-06-20	18S sequencing	Spatial	Choricystis	0	% of picophytoplankton	Prandtl
713	2022-02-28	18S sequencing	Spatial	Choricystis	14.545	% of picophytoplankton	Prandtl
713	2021-05-08	18S sequencing	Spatial	Choricystis	0	% of picophytoplankton	Prandtl
713	2021-07-30	18S sequencing	Spatial	Choricystis	0.996	% of picophytoplankton	Prandtl
609	2022-05-22	18S sequencing	Spatial	Micromonas	0	% of picophytoplankton	Prandtl
609	2022-06-20	18S sequencing	Spatial	Micromonas	0	% of picophytoplankton	Prandtl
609	2021-05-07	18S sequencing	Spatial	Micromonas	0	% of picophytoplankton	Prandtl
633	2022-05-22	18S sequencing	Spatial	Micromonas	0	% of picophytoplankton	Prandtl
633	2021-07-30	18S sequencing	Spatial	Micromonas	0	% of picophytoplankton	Prandtl
651	2022-05-22	18S sequencing	Spatial	Micromonas	0	% of picophytoplankton	Prandtl
651	2022-06-20	18S sequencing	Spatial	Micromonas	0	% of picophytoplankton	Prandtl
665	2022-05-22	18S sequencing	Spatial	Micromonas	0	% of picophytoplankton	Prandtl
665	2022-06-20	18S sequencing	Spatial	Micromonas	0	% of picophytoplankton	Prandtl
692	2022-05-22	18S sequencing	Spatial	Micromonas	0	% of picophytoplankton	Prandtl
692	2022-06-20	18S sequencing	Spatial	Micromonas	0	% of picophytoplankton	Prandtl
692	2022-02-28	18S sequencing	Spatial	Micromonas	0	% of picophytoplankton	Prandtl
692	2021-05-08	18S sequencing	Spatial	Micromonas	0	% of picophytoplankton	Prandtl
692	2021-07-30	18S sequencing	Spatial	Micromonas	0.769	% of picophytoplankton	Prandtl
713	2022-05-22	18S sequencing	Spatial	Micromonas	0	% of picophytoplankton	Prandtl
713	2022-06-20	18S sequencing	Spatial	Micromonas	1.587	% of picophytoplankton	Prandtl
713	2022-02-28	18S sequencing	Spatial	Micromonas	0	% of picophytoplankton	Prandtl
713	2021-05-08	18S sequencing	Spatial	Micromonas	1.188	% of picophytoplankton	Prandtl
713	2021-07-30	18S sequencing	Spatial	Micromonas	0.534	% of picophytoplankton	Prandtl
609	2022-05-22	18S sequencing	Spatial	Ostreococcus	0	% of picophytoplankton	Prandtl
609	2022-06-20	18S sequencing	Spatial	Ostreococcus	0	% of picophytoplankton	Prandtl
609	2021-05-07	18S sequencing	Spatial	Ostreococcus	0	% of picophytoplankton	Prandtl
633	2022-05-22	18S sequencing	Spatial	Ostreococcus	0	% of picophytoplankton	Prandtl
633	2021-07-30	18S sequencing	Spatial	Ostreococcus	0	% of picophytoplankton	Prandtl
651	2022-05-22	18S sequencing	Spatial	Ostreococcus	0	% of picophytoplankton	Prandtl
651	2022-06-20	18S sequencing	Spatial	Ostreococcus	0	% of picophytoplankton	Prandtl
665	2022-05-22	18S sequencing	Spatial	Ostreococcus	0	% of picophytoplankton	Prandtl
665	2022-06-20	18S sequencing	Spatial	Ostreococcus	0	% of picophytoplankton	Prandtl
692	2022-05-22	18S sequencing	Spatial	Ostreococcus	0	% of picophytoplankton	Prandtl
692	2022-06-20	18S sequencing	Spatial	Ostreococcus	0.76	% of picophytoplankton	Prandtl
692	2022-02-28	18S sequencing	Spatial	Ostreococcus	0	% of picophytoplankton	Prandtl
692	2021-05-08	18S sequencing	Spatial	Ostreococcus	0	% of picophytoplankton	Prandtl
692	2021-07-30	18S sequencing	Spatial	Ostreococcus	4.028	% of picophytoplankton	Prandtl
713	2022-05-22	18S sequencing	Spatial	Ostreococcus	0.798	% of picophytoplankton	Prandtl
713	2022-06-20	18S sequencing	Spatial	Ostreococcus	1.587	% of picophytoplankton	Prandtl
713	2022-02-28	18S sequencing	Spatial	Ostreococcus	0	% of picophytoplankton	Prandtl
713	2021-05-08	18S sequencing	Spatial	Ostreococcus	0	% of picophytoplankton	Prandtl
713	2021-07-30	18S sequencing	Spatial	Ostreococcus	2.332	% of picophytoplankton	Prandtl
609	2022-05-22	18S sequencing	Spatial	Picochlorum	0	% of picophytoplankton	Prandtl
609	2022-06-20	18S sequencing	Spatial	Picochlorum	0	% of picophytoplankton	Prandtl
609	2021-05-07	18S sequencing	Spatial	Picochlorum	0	% of picophytoplankton	Prandtl
633	2022-05-22	18S sequencing	Spatial	Picochlorum	0	% of picophytoplankton	Prandtl
633	2021-07-30	18S sequencing	Spatial	Picochlorum	0	% of picophytoplankton	Prandtl
651	2022-05-22	18S sequencing	Spatial	Picochlorum	0	% of picophytoplankton	Prandtl
651	2022-06-20	18S sequencing	Spatial	Picochlorum	0	% of picophytoplankton	Prandtl
665	2022-05-22	18S sequencing	Spatial	Picochlorum	0	% of picophytoplankton	Prandtl
665	2022-06-20	18S sequencing	Spatial	Picochlorum	0	% of picophytoplankton	Prandtl
692	2022-05-22	18S sequencing	Spatial	Picochlorum	0	% of picophytoplankton	Prandtl
692	2022-06-20	18S sequencing	Spatial	Picochlorum	5.7	% of picophytoplankton	Prandtl
692	2022-02-28	18S sequencing	Spatial	Picochlorum	0	% of picophytoplankton	Prandtl
692	2021-05-08	18S sequencing	Spatial	Picochlorum	0	% of picophytoplankton	Prandtl
692	2021-07-30	18S sequencing	Spatial	Picochlorum	0.819	% of picophytoplankton	Prandtl
713	2022-05-22	18S sequencing	Spatial	Picochlorum	0	% of picophytoplankton	Prandtl
713	2022-06-20	18S sequencing	Spatial	Picochlorum	3.175	% of picophytoplankton	Prandtl
713	2022-02-28	18S sequencing	Spatial	Picochlorum	0	% of picophytoplankton	Prandtl
713	2021-05-08	18S sequencing	Spatial	Picochlorum	0	% of picophytoplankton	Prandtl
713	2021-07-30	18S sequencing	Spatial	Picochlorum	0.948	% of picophytoplankton	Prandtl
609	2021-07-29	16S sequencing	Spatial	Synechococcus	26.88	% of picophytoplankton	Prandtl
609	2021-07-29	16S sequencing	Spatial	Microcystis	43.535	% of picophytoplankton	Prandtl
609	2021-07-29	16S sequencing	Spatial	other	2.284	% of picophytoplankton	Prandtl
609	2021-07-29	16S sequencing	Spatial	unidentified	27.301	% of picophytoplankton	Prandtl
633	2021-07-30	16S sequencing	Spatial	Synechococcus	33.979	% of picophytoplankton	Prandtl
633	2021-07-30	16S sequencing	Spatial	Microcystis	39.109	% of picophytoplankton	Prandtl
633	2021-07-30	16S sequencing	Spatial	other	2.259	% of picophytoplankton	Prandtl
633	2021-07-30	16S sequencing	Spatial	unidentified	24.653	% of picophytoplankton	Prandtl
692	2021-07-30	16S sequencing	Spatial	Synechococcus	48.333	% of picophytoplankton	Prandtl
692	2021-07-30	16S sequencing	Spatial	Microcystis	30.833	% of picophytoplankton	Prandtl
692	2021-07-30	16S sequencing	Spatial	other	0	% of picophytoplankton	Prandtl
692	2021-07-30	16S sequencing	Spatial	unidentified	20.833	% of picophytoplankton	Prandtl
713	2021-07-30	16S sequencing	Spatial	Synechococcus	69.091	% of picophytoplankton	Prandtl
713	2021-07-30	16S sequencing	Spatial	Microcystis	8.182	% of picophytoplankton	Prandtl
713	2021-07-30	16S sequencing	Spatial	other	2.727	% of picophytoplankton	Prandtl
713	2021-07-30	16S sequencing	Spatial	unidentified	20	% of picophytoplankton	Prandtl
609	2022-06-20	16S sequencing	Spatial	Synechococcus	15.044	% of picophytoplankton	Prandtl
609	2022-06-20	16S sequencing	Spatial	Microcystis	0	% of picophytoplankton	Prandtl
609	2022-06-20	16S sequencing	Spatial	other	0	% of picophytoplankton	Prandtl
609	2022-06-20	16S sequencing	Spatial	unidentified	84.956	% of picophytoplankton	Prandtl
